# Supplementary material for: Elevated atmospheric CO2-induced reprogramming leads to decreased seed protein and nutritional quality in forest trees
Source: Plant Physiol. 2025 Sep 30;199(3):kiaf463. doi: 10.1093/plphys/kiaf463 (PMC12596716; doi:10.1093/plphys/kiaf463)
Supplement: kiaf463_Supplementary_Data [file kiaf463_supplementary_data.zip]

Archive with 4 entries (4 files):
- PLPHYS-2025-0909R1_Supplementary Figures.pdf
- Supplemental Table S1.xlsx
- Supplemental Table S2.xlsx
- Supplemental Table S3.xlsx
