# Supplementary material for: Elevated atmospheric CO2-induced reprogramming leads to decreased seed protein and nutritional quality in forest trees
Source: Plant Physiol. 2025 Sep 30;199(3):kiaf463. doi: 10.1093/plphys/kiaf463 (PMC12596716; doi:10.1093/plphys/kiaf463)
Supplement: kiaf463_Supplementary_Data [file kiaf463_supplementary_data.zip › Supplemental Table S1.xlsx]

## Sheet: All proteins
Table S1. Mass spectrometry-based identification and quantification data for all proteins detected in acorns ambient CO₂ and elevated CO₂ conditions. The table includes peptide and protein characteristics as well as log₂-transformed intensity values. 'NaN' indicates proteins not detected in a given sample.
ProteinID	Annotation	Exp. q-value: Combined	Sum PEP Score	Coverage [%]	# Peptides	# PSMs	# Unique Peptides	# AAs	MW [kDa]	calc. pI	Score Sequest HT: Sequest HT	# Razor Peptides		A1	A2	A3	E1	E2	E3
A0A7N2RF54	phosphopyruvate hydratase OS=Quercus lobata OX=97700 PE=3 SV=1	0	294.412	75	27	172	21	451	48.8	6.64	334.98	6		25.1012	24.6243	26.7224	23.0672	23.0247	23.8034
A0A7N2MF46	Triosephosphate isomerase, cytosolic OS=Quercus lobata OX=97700 PE=3 SV=1	0	86.162	74	12	64	9	254	27.5	6.55	123.17	3		22.8614	22.4759	23.2963	23.3213	23.4913	22.7183
A0A2V0UNM3	Glyceraldehyde-3-phosphate dehydrogenase OS=Quercus robur OX=38942 GN=GAPDH PE=3 SV=1	0	131.011	72	20	124	11	341	37.1	8.41	245.85	10		25.0528	24.9656	26.3925	23.515	23.2174	24.5781
A0A7N2M6U0	Fructose-bisphosphate aldolase OS=Quercus lobata OX=97700 PE=3 SV=1	0	144.39	72	19	105	19	358	38.5	7.8	180.12	0		24.2271	25.2369	25.8929	22.8456	24.636	21.8596
Q41128	Legumin OS=Quercus robur OX=38942 PE=2 SV=1	0	303.223	71	29	640	9	488	55.6	6.23	1454.13	17		30.5052	30.544	30.0818	30.2668	30.4004	30.4737
A0A7N2LW08	Cupin type-1 domain-containing protein OS=Quercus lobata OX=97700 PE=3 SV=1	0	248.652	65	30	359	30	474	54.2	5.36	743.66	0		28.8722	28.7571	29.9656	30.3742	30.3485	30.3279
A0A7N2R3S7	Phosphoglycerate kinase OS=Quercus lobata OX=97700 PE=3 SV=1	0	84.975	63	16	58	14	401	42.5	6.58	107.62	2		21.997	23.4539	23.8479	21.2851	23.3425	18.5986
A0A7N2L5M0	Cupin type-1 domain-containing protein OS=Quercus lobata OX=97700 PE=3 SV=1	0	282.486	63	29	428	26	538	61.9	6.81	976.6	3		30.9756	30.9798	29.7608	30.8616	30.6701	30.668
A0A7N2N0N3	Cupin type-1 domain-containing protein OS=Quercus lobata OX=97700 PE=3 SV=1	0	383.457	61	28	673	10	534	61	6.38	1674.67	4		29.0572	29.2823	29.5569	28.1571	28.5267	28.2193
A0A7N2M647	phosphopyruvate hydratase OS=Quercus lobata OX=97700 PE=3 SV=1	0	92.149	59	13	63	7	271	29.8	5.26	111.71	0		21.0524	20.7886	22.9958	19.0922	18.9494	19.3502
A0A7N2MNR1	Glyceraldehyde-3-phosphate dehydrogenase OS=Quercus lobata OX=97700 PE=3 SV=1	0	127.052	59	17	128	8	338	36.5	7.83	279.48	0		24.1489	24.6098	25.7459	23.1771	22.8736	24.0897
A0A7N2MBX6	Malate dehydrogenase OS=Quercus lobata OX=97700 PE=3 SV=1	0	82.03	59	13	58	12	350	36.6	8.37	99.92	1		23.3401	23.1535	23.7245	21.1538	20.3185	20.8541
A0A7N2RCB3	Adenosylhomocysteinase OS=Quercus lobata OX=97700 PE=3 SV=1	0	147.854	57	20	113	20	485	53.3	6.23	236.09	0		24.7857	24.0858	25.9408	23.2871	22.3341	23.1261
A0A7N2KT83	Catalase OS=Quercus lobata OX=97700 PE=3 SV=1	0	110.134	56	20	88	17	492	56.9	7.3	150.25	3		23.7909	23.4097	25.2143	22.8519	22.1144	22.2007
A0A7N2KPE8	Actin OS=Quercus lobata OX=97700 PE=3 SV=1	0	87.227	54	15	69	2	377	41.7	5.49	104.54	14		21.9277	23.4091	23.1555	22.3364	24.0385	21.1106
A0A7N2LZE5	Actin OS=Quercus lobata OX=97700 PE=3 SV=1	0	95.179	54	15	65	3	377	41.7	5.49	107.92	1		19.6025	21.036	20.446	20.0261	21.546	17.7236
A0A7N2KQ27	L-ascorbate peroxidase OS=Quercus lobata OX=97700 PE=3 SV=1	0	56.315	54	9	51	6	250	27.4	6.16	63.98	3		21.7046	21.4361	21.5534	21.9611	22.2083	21.1733
A0A7N2L5L1	ADP-ribosylation factor OS=Quercus lobata OX=97700 PE=3 SV=1	0	18.876	54	7	12	7	181	20.7	6.95	8.29	0		18.7833	20.7197	21.5177	19.0223	19.1398	17.4654
A0A7N2L2U6	Glycoside hydrolase family 19 catalytic domain-containing protein OS=Quercus lobata OX=97700 PE=4 SV=1	0	100.019	53	10	107	10	263	28.8	8.97	229.63	0		27.3585	26.4785	25.7833	27.0835	27.367	25.935
A0A7N2KPA3	Outer envelope pore protein 16, chloroplastic OS=Quercus lobata OX=97700 PE=4 SV=1	0	33.45	52	6	25	6	146	15.4	8.15	43.01	0		21.152	21.1791	24.7153	23.9301	23.3902	23.8561
A0A7N2N3L9	Uncharacterized protein OS=Quercus lobata OX=97700 PE=3 SV=1	0	44.587	52	8	35	8	244	26.5	6.48	32.3	0		21.6002	20.8421	20.5176	20.479	20.5082	20.3578
A0A7N2LXI9	Malate dehydrogenase OS=Quercus lobata OX=97700 PE=3 SV=1	0	96.95	52	14	60	14	332	35.6	6.64	76.52	0		24.1119	23.8055	24.564	21.5578	20.8248	21.6834
A0A7N2KKI8	ATP synthase subunit beta OS=Quercus lobata OX=97700 PE=3 SV=1	0	111.425	51	17	89	9	557	59.6	6.15	131.7	9		22.6546	22.6393	24.3804	20.9344	20.4139	21.2536
A0A7N2QZE0	Isocitrate dehydrogenase [NADP] OS=Quercus lobata OX=97700 PE=3 SV=1	0	87.235	49	17	70	17	412	46.1	7.12	110.79	0		21.8987	22.6748	22.7373	21.4654	22.9222	18.0627
A0A7N2R066	Cytosol aminopeptidase domain-containing protein OS=Quercus lobata OX=97700 PE=3 SV=1	0	164.134	48	21	97	18	580	60.4	7.88	187.37	3		23.4467	23.4855	25.3442	22.1433	21.2617	22.8795
A0A7N2KYN7	UTP--glucose-1-phosphate uridylyltransferase OS=Quercus lobata OX=97700 PE=3 SV=1	0	90.164	48	18	75	18	475	52.1	6.23	126.9	0		23.528	22.8986	24.7269	21.7526	20.7073	21.6968
A0A7N2MZX4	Peptidyl-prolyl cis-trans isomerase OS=Quercus lobata OX=97700 PE=3 SV=1	0	63.76	47	5	52	5	173	18.1	8.46	111.09	0		22.2179	21.2004	24.4759	23.5887	22.4665	23.2393
A0A7N2LV75	Uncharacterized protein OS=Quercus lobata OX=97700 PE=4 SV=1	0	42.187	46	5	30	5	181	18.7	6.32	72.08	0		21.9761	22.0183	20.2328	22.2928	22.0952	22.7165
A0A7N2QXR7	Osmotin-like protein OS=Quercus lobata OX=97700 PE=3 SV=1	0	55.216	46	9	46	9	250	27	7.58	63.84	0		22.79	22.339	21.9464	23.5443	24.2403	23.4908
A0A7N2ME23	40S ribosomal protein S15a OS=Quercus lobata OX=97700 PE=3 SV=1	0	17.949	45	5	11	5	130	14.8	9.89	16.55	0		16.7156	16.0305	21.7869	20.0798	20.6262	20.4981
A0A7N2REP2	Aspartate aminotransferase OS=Quercus lobata OX=97700 PE=3 SV=1	0	87.198	45	17	64	16	480	52.3	7.46	96.19	1		22.7011	23.6021	24.3084	21.8758	23.6237	21.1536
A0A7N2L663	phosphoglucomutase (alpha-D-glucose-1,6-bisphosphate-dependent) OS=Quercus lobata OX=97700 PE=3 SV=1	0	67.642	45	19	45	19	582	63.6	6.02	45.17	0		21.5617	19.6677	24.1053	20.8792	19.182	22.5158
A0A7N2MXP6	Uncharacterized protein OS=Quercus lobata OX=97700 PE=4 SV=1	0	14.876	43	3	8	3	111	10.2	9.76	11	0		17.4751	18.178	23.0904	22.4743	20.4954	22.4587
A0A7N2N268	Triosephosphate isomerase OS=Quercus lobata OX=97700 PE=3 SV=1	0	44.764	43	10	25	10	314	33.5	7.83	38.69	0		21.227	20.2148	19.2193	20.9819	21.1468	19.6243
A0A7N2R5I6	Lactoylglutathione lyase OS=Quercus lobata OX=97700 PE=3 SV=1	0	60.644	43	11	53	11	290	32.7	5.6	91.27	0		22.565	22.1398	23.4897	22.4036	22.4381	22.6653
A0A7N2MFB9	Chalcone-flavonone isomerase family protein OS=Quercus lobata OX=97700 PE=3 SV=1	0	23.638	42	7	12	7	233	25.2	5.33	11.48	0		18.4508	18.6181	17.0319	18.5024	19.5606	17.214
A0A7N2L4K2	Mitochondrial outer membrane protein porin 2 OS=Quercus lobata OX=97700 PE=3 SV=1	0	34.312	42	9	31	9	276	29.3	8.81	35.37	0		20.8397	20.5094	21.5834	20.918	21.4306	19.8213
A0A7N2MQ58	Guanine nucleotide-binding protein subunit beta-like protein OS=Quercus lobata OX=97700 PE=3 SV=1	0	36.993	42	9	23	9	328	36.2	7.12	29.32	0		20.8106	20.5271	21.2758	18.3363	17.6272	16.8915
A0A7N2KND4	CBS domain-containing protein OS=Quercus lobata OX=97700 PE=4 SV=1	0	18.607	41	6	15	6	205	22.7	8.15	6.85	0		20.3055	20.3059	20.2005	20.9948	20.6101	19.7734
A0A7N2R3J1	Acetyl-CoA C-acetyltransferase OS=Quercus lobata OX=97700 PE=3 SV=1	0	31.77	41	10	18	10	408	41.6	6.25	9.21	0		18.0409	19.555	20.0735	18.6311	20.8575	15.4413
A0A7N2QZ08	Gfo/Idh/MocA-like oxidoreductase N-terminal domain-containing protein OS=Quercus lobata OX=97700 PE=4 SV=1	0	35.314	41	12	25	12	360	39.4	6.39	29.81	0		20.6576	21.5913	22.7119	18.4095	19.8399	17.8129
A0A7N2MEQ1	Heat shock cognate 70 kDa protein OS=Quercus lobata OX=97700 PE=3 SV=1	0	99.73	40	20	71	4	649	71.2	5.21	100.43	18		22.7351	21.9442	24.5171	20.8465	21.1523	23.2448
A0A7N2MN10	Glutaredoxin domain-containing protein OS=Quercus lobata OX=97700 PE=3 SV=1	0	17.058	40	5	11	5	124	13.5	6.07	18.02	0		15.8716	16.0013	21.1773	18.8194	20.0752	20.4955
A0A7N2R2V7	Nucleoside diphosphate kinase OS=Quercus lobata OX=97700 PE=3 SV=1	0	37.519	40	6	32	6	148	16.4	6.95	57.05	0		17.4325	18.7845	23.5512	23.1892	22.63	23.6623
A0A7N2LWQ6	Bet v I/Major latex protein domain-containing protein OS=Quercus lobata OX=97700 PE=3 SV=1	0	27.272	40	6	14	6	160	17.6	6.54	28.68	0		17.1998	18.4793	23.7466	21.8982	21.0715	22.0223
A0A7N2LTE5	Plastid lipid-associated protein/fibrillin conserved domain-containing protein OS=Quercus lobata OX=97700 PE=3 SV=1	0	42.737	40	9	38	8	325	35.2	5.49	47.44	1		21.2215	22.6584	22.6359	22.2882	22.3726	21.7261
A0A7N2MCM9	Beta-amylase OS=Quercus lobata OX=97700 PE=3 SV=1	0	83.631	40	15	65	15	514	58.4	5.31	85.75	0		23.1407	22.1744	24.3049	20.9785	20.2808	22.9837
A0A7N2RDR7	Glucose-1-phosphate adenylyltransferase OS=Quercus lobata OX=97700 PE=3 SV=1	0	53.412	38	15	38	13	526	58.4	8.12	29.68	2		20.123	19.9766	21.8018	18.9436	21.2195	17.7021
A0A7N2L240	Lipocalin/cytosolic fatty-acid binding domain-containing protein OS=Quercus lobata OX=97700 PE=3 SV=1	0	22.454	37	6	20	6	185	21.4	6.6	23.83	0		19.8291	19.6303	21.8897	21.1113	20.6873	21.1199
A0A7N2N0Y3	chitinase OS=Quercus lobata OX=97700 PE=3 SV=1	0	47.851	37	8	45	8	321	34.4	7.74	59.42	0		22.0333	20.344	22.0199	21.1448	21.5856	21.181
A0A7N2KPS8	Elongation factor 1-alpha OS=Quercus lobata OX=97700 PE=3 SV=1	0	96.589	36	11	77	4	447	49.3	9.09	141.43	9		23.8381	24.4904	25.3951	22.6169	24.287	21.7938
A0A7N2RA39	Chalcone-flavonone isomerase family protein OS=Quercus lobata OX=97700 PE=3 SV=1	0	10.536	36	4	6	4	203	22.5	4.94	3.7	0		18.2462	18.1108	14.013	19.0647	19.1098	14.8823
A0A7N2QZ54	Glutaredoxin-dependent peroxiredoxin OS=Quercus lobata OX=97700 PE=3 SV=1	0	12.079	36	5	13	5	162	17.4	5.86	15.8	0		16.7233	17.5996	21.1472	19.648	18.9058	19.883
A0A7N2LBW6	Mitochondrial outer membrane protein porin of 36 kDa OS=Quercus lobata OX=97700 PE=3 SV=1	0	44.318	36	8	48	6	276	29.6	7.64	88.8	2		21.5563	21.4612	22.5019	21.2708	21.1037	21.2435
A0A7N2LRK9	beta-ketoacyl-[acyl-carrier-protein] synthase I OS=Quercus lobata OX=97700 PE=3 SV=1	0	69.08	36	10	38	10	476	50.7	7.9	61.71	0		21.031	21.4972	22.7003	19.3021	22.0783	17.4648
A0A7N2MUE4	Guanosine nucleotide diphosphate dissociation inhibitor OS=Quercus lobata OX=97700 PE=3 SV=1	0	39.757	36	11	35	11	444	49.8	5.95	21.15	0		20.7075	21.0081	22.5106	17.9116	20.6748	19.873
A0A7N2M8S7	Aspartic proteinase OS=Quercus lobata OX=97700 PE=3 SV=1	0	78.695	36	14	73	14	513	56	5.94	94.52	0		22.0323	22.536	24.1739	21.9648	22.5717	21.9361
A0A7N2KT69	1,4-alpha-glucan branching enzyme OS=Quercus lobata OX=97700 PE=3 SV=1	0	102.459	36	24	68	24	825	93.7	5.99	90.81	0		23.5038	21.1284	23.9508	22.2205	19.1453	24.5011
A0A7N2KUU3	Quinone oxidoreductase OS=Quercus lobata OX=97700 PE=4 SV=1	0	14.658	35	2	6	2	113	12.2	9.31	0	0		18.5212	18.6446	19.3102	15.1918	15.6534	14.226
A0A7N2KXH5	ATP-dependent RNA helicase OS=Quercus lobata OX=97700 PE=3 SV=1	0	40.87	35	13	33	3	411	46.7	5.48	37.97	10		21.1864	21.8665	22.215	19.9449	21.9167	18.6451
Q7XBA7	Em protein OS=Quercus robur OX=38942 PE=2 SV=1	0	11.85	35	3	4	3	113	12.2	7.52	4.37	0		18.0845	17.7908	19.241	19.5926	16.1034	19.5441
A0A7N2MI93	Enoyl reductase (ER) domain-containing protein OS=Quercus lobata OX=97700 PE=3 SV=1	0	34.534	35	9	26	5	367	39.1	6.24	32.91	4		21.8679	21.9388	22.7681	19.1697	20.7617	19.4349
A0A7N2REE4	Aconitase A/isopropylmalate dehydratase small subunit swivel domain-containing protein OS=Quercus lobata OX=97700 PE=3 SV=1	0	24.44	35	6	17	6	259	27.6	7.08	14.3	0		19.1167	18.2444	17.5987	20.2519	20.335	19.9477
A0A7N2MWA5	Proteasome subunit alpha type OS=Quercus lobata OX=97700 PE=3 SV=1	0	18.878	35	6	9	6	237	26	4.75	5.22	0		19.5086	19.5943	19.5521	19.7384	19.8237	17.5089
A0A7N2LZ73	NADP-dependent oxidoreductase domain-containing protein OS=Quercus lobata OX=97700 PE=4 SV=1	0	41.142	34	11	34	2	343	38.1	6.3	36.43	9		22.3282	22.1106	22.9535	20.0744	19.6127	19.9954
A0A7N2MHM8	Large ribosomal subunit protein uL6 alpha-beta domain-containing protein OS=Quercus lobata OX=97700 PE=3 SV=1	0	26.431	34	5	22	2	194	22	9.41	25.11	0		18.1084	17.0476	15.3691	16.0913	17.8697	17.1447
A0A7N2KVB5	Large ribosomal subunit protein uL6 alpha-beta domain-containing protein OS=Quercus lobata OX=97700 PE=3 SV=1	0	27.837	34	5	21	2	194	22	9.57	25.55	3		20.5584	20.4749	19.1691	19.4028	20.6557	20.0328
A0A7N2MFD0	glutathione dehydrogenase (ascorbate) OS=Quercus lobata OX=97700 PE=3 SV=1	0	21.275	34	5	20	5	212	23.6	6.86	24.04	0		21.0987	20.0892	18.1823	20.5069	20.6833	20.5751
A0A7N2KP36	UspA domain-containing protein OS=Quercus lobata OX=97700 PE=4 SV=1	0	13.831	34	5	7	5	164	18.1	7.75	6.68	0		16.2021	15.7763	20.8361	19.2746	17.1063	18.9917
A0A7N2LTP5	DUF3700 domain-containing protein OS=Quercus lobata OX=97700 PE=4 SV=1	0	36.612	34	6	31	6	250	27.1	6.54	53.51	0		20.785	20.7915	20.8807	20.9113	20.8825	20.7478
A0A7N2QX03	NAD-dependent epimerase/dehydratase domain-containing protein OS=Quercus lobata OX=97700 PE=3 SV=1	0	35.302	34	9	24	9	325	35.9	7.46	32.13	0		21.0506	20.8002	21.7391	19.4373	17.2079	19.0359
A0A7N2M789	Elongation factor 1-alpha OS=Quercus lobata OX=97700 PE=3 SV=1	0	71.804	33	10	63	3	447	49.2	9.07	99.04	0		19.0968	19.9357	20.8623	18.1073	19.8275	17.9326
A0A7N2M7F9	L-ascorbate peroxidase OS=Quercus lobata OX=97700 PE=3 SV=1	0	30.468	33	7	28	4	249	27.4	6.13	34.51	0		19.083	18.6608	18.7448	19.4099	19.3147	18.5737
A0A7N2KUK9	GTP-binding nuclear protein OS=Quercus lobata OX=97700 PE=3 SV=1	0	28.387	33	6	26	6	221	25.2	6.86	31.92	0		21.1963	20.9868	21.577	21.6423	21.9056	20.9291
A0A8K1JBU2	ATP synthase subunit alpha OS=Quercus acutissima OX=58330 GN=atp1 PE=3 SV=1	0	60.671	33	14	51	14	509	55.2	6.1	87.08	0		22.7735	22.4017	23.9793	20.8557	20.6452	22.6428
A0A7N2LJ69	Glucose-1-phosphate adenylyltransferase OS=Quercus lobata OX=97700 PE=3 SV=1	0	48.417	33	14	37	14	533	58.3	7.66	55.48	0		22.2744	22.3896	23.1254	20.5263	21.6309	19.9482
A0A7N2R9X2	Heat shock cognate 70 kDa protein OS=Quercus lobata OX=97700 PE=3 SV=1	0	87.635	32	17	64	2	649	71.2	5.19	96.17	1		20.3852	19.5067	22.2691	18.3836	19.1579	20.7905
A0A7N2L3W0	Superoxide dismutase [Cu-Zn] OS=Quercus lobata OX=97700 PE=3 SV=1	0	31.684	32	3	14	3	152	15.3	6.1	32.22	0		22.6379	18.874	23.5837	22.7261	21.6038	23.8893
A0A7N2KWQ4	allene-oxide cyclase OS=Quercus lobata OX=97700 PE=3 SV=1	0	22.367	32	6	23	4	255	28.3	8.63	29.29	2		21.78	21.0766	20.1268	20.785	20.8887	20.2936
A0A7N2LGL1	Water stress and hypersensitive response domain-containing protein OS=Quercus lobata OX=97700 PE=3 SV=1	0	19.049	32	5	13	5	151	16.2	5.12	11.86	0		20.5585	14.4837	21.5478	20.1909	19.4823	21.3157
A0A7N2LWR8	Dienelactone hydrolase domain-containing protein OS=Quercus lobata OX=97700 PE=4 SV=1	0	16.594	32	5	12	5	239	25.4	6.05	12.42	0		19.5306	17.9791	17.6348	19.542	19.7621	18.4747
A0A7N2LF92	Pyruvate kinase OS=Quercus lobata OX=97700 PE=3 SV=1	0	36.675	32	12	28	6	527	57.6	6.93	11.28	6		21.2205	20.1847	21.7465	18.3366	18.127	20.7757
A0A7N2KUP1	Alcohol dehydrogenase OS=Quercus lobata OX=97700 PE=3 SV=1	0	39.63	32	8	26	6	380	41.2	6.52	47.27	2		22.2815	22.1795	22.739	20.3982	21.5422	20.361
A0A7N2KUH5	Starch synthase, chloroplastic/amyloplastic OS=Quercus lobata OX=97700 PE=3 SV=1	0	61.825	32	14	50	11	611	67.4	7.85	61.31	3		22.0134	21.3331	22.9731	20.7917	19.848	23.0513
A0A7N2KPZ9	Cupin type-1 domain-containing protein OS=Quercus lobata OX=97700 PE=4 SV=1	0	75.975	32	14	61	14	545	61.7	6.38	103.48	0		23.1137	23.1627	22.9053	22.867	22.4958	22.771
A0A7N2KUP4	Luminal-binding protein 5 OS=Quercus lobata OX=97700 PE=3 SV=1	0	68.515	31	17	38	4	667	73.6	5.16	52.24	9		20.8593	19.8356	22.5608	16.6618	18.5255	17.5846
A0A7N2KN96	Translation elongation factor EF1B beta/delta subunit guanine nucleotide exchange domain-containing protein OS=Quercus lobata OX=97700 PE=3 SV=1	0	15.277	31	5	15	5	222	23.9	4.77	17.05	0		20.3983	20.1106	19.5677	19.3902	19.3753	19.3828
A0A7N2MHE7	Glyceraldehyde-3-phosphate dehydrogenase OS=Quercus lobata OX=97700 PE=3 SV=1	0	36.965	31	9	19	8	427	45.6	8.95	34.18	0		20.9634	20.4364	21.3563	16.884	16.0877	18.6154
A0A7N2M6A5	monodehydroascorbate reductase (NADH) OS=Quercus lobata OX=97700 PE=3 SV=1	0	39.291	31	10	34	10	434	47.3	6.83	36.09	0		21.052	21.6551	22.7826	18.4053	20.7618	20.1791
A0A385GPP7	Ribulose bisphosphate carboxylase large chain OS=Quercus dentata OX=103484 GN=rbcL PE=3 SV=1	0	34.502	31	10	33	10	482	53.4	6.68	30.1	0		21.2453	20.7258	22.3738	20.2878	20.2695	18.2696
A0A7N2KK32	Pyruvate kinase OS=Quercus lobata OX=97700 PE=3 SV=1	0	38.439	31	10	26	10	510	55.3	7.77	27.73	0		21.1774	20.4966	22.1871	19.6096	18.6951	20.969
A0A7N2MKJ3	Small ribosomal subunit protein uS10 OS=Quercus lobata OX=97700 PE=3 SV=1	0	17.71	30	4	13	4	125	13.8	9.47	16.62	0		17.3137	16.9749	21.8287	21.1812	20.2319	21.1459
A0A7N2LU77	DUF3700 domain-containing protein OS=Quercus lobata OX=97700 PE=4 SV=1	0	20.586	30	5	17	5	236	25.1	5.57	21.47	0		19.4995	19.4779	19.1341	20.4027	20.0556	19.6799
A0A7N2M564	phosphoglycerate mutase (2,3-diphosphoglycerate-independent) OS=Quercus lobata OX=97700 PE=3 SV=1	0	61.993	30	15	43	15	556	60.5	5.68	42.19	0		22.2751	19.9183	23.3485	20.312	20.1341	22.0947
A0A7N2KXX0	6-phosphogluconate dehydrogenase, decarboxylating OS=Quercus lobata OX=97700 PE=3 SV=1	0	32.843	29	10	29	8	485	53.2	7.71	24.45	0		20.3949	20.3257	21.6274	18.6373	20.846	15.5145
A0A7N2MZE4	Uncharacterized protein OS=Quercus lobata OX=97700 PE=4 SV=1	0	22.808	28	3	17	3	201	18.8	7.24	33.29	0		19.077	20.2573	19.2647	19.9019	18.9071	19.9375
A0A7N2L7D9	Chitinase OS=Quercus lobata OX=97700 PE=4 SV=1	0	17.505	28	3	10	3	220	23.3	7.39	16.07	0		17.3094	17.1815	21.5566	19.9436	18.961	20.0748
A0A7N2MXR3	40S ribosomal protein S16 OS=Quercus lobata OX=97700 PE=3 SV=1	0	11.189	28	4	9	4	151	17.1	10.2	3.68	0		17.8226	16.7758	21.2755	19.0587	18.7539	19.5757
A0A7N2LJM8	Glutathione S-transferase OS=Quercus lobata OX=97700 PE=3 SV=1	0	25.012	28	8	24	5	219	25.4	8.16	16.82	3		20.3823	19.1312	18.3936	20.7701	20.7243	20.6216
A0A7N2R626	Glutaredoxin-dependent peroxiredoxin OS=Quercus lobata OX=97700 PE=3 SV=1	0	14.386	28	5	13	5	200	21.9	8.9	11.68	0		19.2059	19.1509	19.3413	19.8221	19.9082	19.6947
A0A7N2KPY4	Peptidyl-prolyl cis-trans isomerase OS=Quercus lobata OX=97700 PE=3 SV=1	0	14.281	28	5	11	5	204	21.9	8.9	13.37	0		19.8393	19.4238	21.5391	20.9792	19.652	20.3646
A0A7N2KQP4	Uncharacterized protein OS=Quercus lobata OX=97700 PE=3 SV=1	0	24.4	28	6	25	6	256	26.9	9.22	33.13	0		20.526	20.4023	16.9658	20.9695	20.4686	20.0674
A0A7N2RBQ4	malate dehydrogenase OS=Quercus lobata OX=97700 PE=3 SV=1	0	24.349	28	7	20	6	412	43.2	8.02	22.89	0		19.8545	19.6064	19.3372	17.7599	17.5664	17.7668
A0A7N2MQL7	UDP-arabinopyranose mutase OS=Quercus lobata OX=97700 PE=3 SV=1	0	34.115	28	8	18	8	357	40.6	6.19	12.9	0		20.0953	20.3775	21.7452	16.2211	18.2131	18.3899
A0A7N2KL56	5-methyltetrahydropteroyltriglutamate--homocysteine S-methyltransferase OS=Quercus lobata OX=97700 PE=3 SV=1	0	72.334	28	17	59	11	765	84.6	7.25	79.73	6		23.4812	20.4601	22.7674	21.961	19.0489	24.3263
A0A7N2KLJ8	formate--tetrahydrofolate ligase OS=Quercus lobata OX=97700 PE=3 SV=1	0	45.014	28	14	31	14	636	67.6	7.68	22.42	0		20.8645	18.5647	22.4504	19.3128	18.9015	22.034
A0A7N2QX53	Tubulin alpha chain OS=Quercus lobata OX=97700 PE=3 SV=1	0	44.691	27	9	23	2	449	49.7	5.1	29.04	8		20.4959	21.0575	22.6996	17.0188	18.4668	17.9156
A0A7N2L0R9	Mitochondrial outer membrane protein porin of 34 kDa OS=Quercus lobata OX=97700 PE=3 SV=1	0	22.794	27	5	22	3	276	29.6	8.88	38.8	0		18.3657	18.501	18.9353	17.08	16.0219	16.8689
A0A7N2LLE6	Ribosomal eL28/Mak16 domain-containing protein OS=Quercus lobata OX=97700 PE=3 SV=1	0	7.529	27	3	3	3	150	16.7	10.7	4.21	0		16.8997	17.2756	20.5692	13.3517	16.9407	16.8675
A0A7N2KZC8	Ubiquitin-like domain-containing protein OS=Quercus lobata OX=97700 PE=3 SV=1	0	14.026	27	4	9	4	156	17.7	9.74	13.15	0		20.1966	20.0556	21.7969	20.2106	20.4033	21.0214
A0A7N2MEI3	Adenosine kinase OS=Quercus lobata OX=97700 PE=3 SV=1	0	33.939	27	6	16	6	341	37.2	5.25	24.56	0		20.953	20.6631	21.6536	16.6309	16.8706	18.7897
A0A7N2N540	Annexin OS=Quercus lobata OX=97700 PE=3 SV=1	0	19.119	27	7	14	7	313	35.9	6.4	12.65	0		19.9308	19.5224	20.4324	16.0062	15.5858	15.8113
A0A7N2KVW9	Malic enzyme OS=Quercus lobata OX=97700 PE=3 SV=1	0	35.573	27	11	20	11	591	65.5	6.76	27.17	0		20.912	18.6977	22.7943	19.1822	15.2393	21.0136
A0A7N2KPB4	Triosephosphate isomerase OS=Quercus lobata OX=97700 PE=3 SV=1	0	33.778	26	5	28	2	254	27.3	6.55	68.69	0		17.931	17.1352	15.2139	18.7805	19.3116	16.2615
A0A7N2L5U0	60S ribosomal protein L22-2 OS=Quercus lobata OX=97700 PE=3 SV=1	0	11.075	26	3	6	3	124	14.1	9.55	9.25	0		20.7592	17.9585	21.6517	17.9109	19.4081	18.1705
A0A7N2LGI9	Proteasome subunit beta OS=Quercus lobata OX=97700 PE=3 SV=1	0	13.088	26	5	9	5	273	29.4	6.54	10.38	0		18.9989	17.1284	18.1189	18.9448	18.9521	17.0011
A0A7N2KKJ8	Fructose-bisphosphate aldolase OS=Quercus lobata OX=97700 PE=3 SV=1	0	45.46	26	7	30	6	395	43	8.87	62.75	1		22.6851	22.7747	23.8007	20.6467	20.0567	21.7414
A0A7N2KZH8	Formate dehydrogenase, mitochondrial OS=Quercus lobata OX=97700 PE=3 SV=1	0	28.521	26	7	13	7	372	40.7	7.2	15.03	0		19.4483	20.6587	20.9117	17.9732	20.8269	15.9899
A0A7N2QY97	Serpin domain-containing protein OS=Quercus lobata OX=97700 PE=3 SV=1	0	25.96	26	8	17	8	389	42.5	6.04	14.15	0		19.4004	20.8981	21.6175	19.1633	20.3792	17.3115
A0A7N2L301	Uncharacterized protein OS=Quercus lobata OX=97700 PE=3 SV=1	0	48.846	26	14	37	10	703	74.8	5.43	53.8	4		21.6419	19.1224	21.9904	20.7509	19.4374	22.9529
A0A7N2R0F0	Elongation factor 1-gamma OS=Quercus lobata OX=97700 PE=4 SV=1	0	31.892	26	10	24	10	423	48.5	6.89	27.21	0		19.9106	20.6478	21.9742	17.9605	20.8899	14.6552
A0A7N2MJV8	Protein disulfide-isomerase OS=Quercus lobata OX=97700 PE=3 SV=1	0	52.563	26	11	23	10	510	56.9	4.96	29.13	1		21.2028	20.252	24.0218	NaN	NaN	NaN
A0A7N2L311	Phytocyanin domain-containing protein OS=Quercus lobata OX=97700 PE=4 SV=1	0	16.371	25	2	12	2	125	13.4	9.69	18.71	0		16.6205	16.2612	22.1359	20.4488	19.9804	21.5802
A0A7N2L8L3	Knottin scorpion toxin-like domain-containing protein OS=Quercus lobata OX=97700 PE=4 SV=1	0	19.101	25	2	10	2	77	8.7	8.94	11.43	0		20.9152	13.575	21.9107	17.3804	20.1747	20.5147
A0A7N2MPN5	40S ribosomal protein S19 OS=Quercus lobata OX=97700 PE=3 SV=1	0	8.441	25	3	5	3	143	16	10.14	1.75	0		15.816	13.5374	20.3233	18.0208	18.1043	18.5013
A0A7N2MAY9	60S ribosomal protein L11 OS=Quercus lobata OX=97700 PE=3 SV=1	0	13.525	25	4	9	4	182	20.8	9.96	12.92	0		19.5563	19.361	21.2933	16.4793	17.3023	16.6891
A0A7N2LLC1	Proteasome subunit alpha type OS=Quercus lobata OX=97700 PE=3 SV=1	0	15.44	25	5	12	5	246	27.4	6.32	12.22	0		19.4215	19.1079	18.8528	19.5875	19.6811	18.8048
A0A7N2KSC3	NmrA-like domain-containing protein OS=Quercus lobata OX=97700 PE=4 SV=1	0	15.322	25	6	9	6	308	33.8	6.98	10.72	0		20.922	21.0226	20.9506	18.5852	18.1982	18.9834
A0A7N2LAP4	Aldehyde dehydrogenase domain-containing protein OS=Quercus lobata OX=97700 PE=3 SV=1	0	39.029	25	11	22	8	540	58.5	6.9	22.94	3		21.0508	20.4916	22.0857	19.3987	19.042	19.1309
A0A7N2N6D6	phosphoenolpyruvate carboxykinase (ATP) OS=Quercus lobata OX=97700 PE=3 SV=1	0	31.187	25	11	19	9	666	73.7	6.76	8.61	1		19.0285	16.8591	21.326	16.3134	14.8132	18.7069
A0A7N2MG95	Uncharacterized protein OS=Quercus lobata OX=97700 PE=3 SV=1	0	55.873	24	14	30	2	667	73.5	5.16	49.83	0		15.9955	15.859	17.8136	NaN	NaN	NaN
A0A7N2KY62	40S ribosomal protein S27 OS=Quercus lobata OX=97700 PE=3 SV=1	0	6.01	24	2	4	2	86	9.6	8.73	6.43	0		15.4455	19.8716	20.8377	19.9089	20.2968	21.1258
A0A7N2KSV0	Tubulin beta chain OS=Quercus lobata OX=97700 PE=3 SV=1	0	31.723	24	9	18	3	449	50.4	4.83	17.22	7		19.9429	20.7617	22.14	15.0581	17.4931	14.6388
A0A7N2L7H8	PPIase cyclophilin-type domain-containing protein OS=Quercus lobata OX=97700 PE=3 SV=1	0	17.767	24	3	14	3	119	13.6	5	11.93	0		18.675	18.436	20.4191	20.2112	18.9666	18.3701
A0A7N2N638	adenine phosphoribosyltransferase OS=Quercus lobata OX=97700 PE=3 SV=1	0	6.35	24	3	4	3	182	19.8	5.69	0	0		15.4494	15.164	13.651	15.2494	15.3014	14.874
A0A7N2KSE5	Proteasome subunit alpha type OS=Quercus lobata OX=97700 PE=3 SV=1	0	15.968	24	5	7	5	281	30.6	5.19	2.1	0		19.7526	22.9308	19.981	23.7478	20.2173	22.7868
A0A7N2MDL5	Tropinone reductase OS=Quercus lobata OX=97700 PE=3 SV=1	0	23.262	24	6	19	6	273	29.2	7.64	31.07	0		21.2809	20.4904	20.4578	21.6417	21.4696	20.8812
A0A7N2LBS3	UDP-glucose 6-dehydrogenase OS=Quercus lobata OX=97700 PE=3 SV=1	0	29.772	24	9	24	9	480	52.8	6.65	30.96	0		20.8477	21.0841	21.3058	20.471	20.8516	21.2848
A0A7N2M739	40S ribosomal protein S14 OS=Quercus lobata OX=97700 PE=3 SV=1	0	15.649	23	3	7	3	198	21.6	11.03	12.81	0		17.0112	21.0628	22.0187	19.8112	20.2044	20.6596
A0A7N2KPD8	Histone H2B OS=Quercus lobata OX=97700 PE=3 SV=1	0	11.274	23	3	6	3	153	16.7	10.05	4.63	0		17.366	18.9709	21.1345	16.7427	17.2634	15.9199
A0A7N2MAR1	NAD(P)H dehydrogenase (quinone) OS=Quercus lobata OX=97700 PE=3 SV=1	0	4.827	23	3	3	3	218	23.6	8.27	2.02	0		18.723	18.271	18.5146	18.0174	17.7254	17.7783
A0A7N2MIZ2	SHSP domain-containing protein OS=Quercus lobata OX=97700 PE=3 SV=1	0	11.993	23	4	8	4	240	27.2	7.9	2.22	0		18.8558	18.1711	18.5537	18.8708	18.0908	18.5841
A0A7N2L042	6-phosphogluconate dehydrogenase, decarboxylating OS=Quercus lobata OX=97700 PE=3 SV=1	0	30.948	23	10	28	8	497	54.2	6.67	34.86	2		20.8158	21.3048	22.4345	18.9429	21.6859	18.8078
A0A7N2M5S2	Pyruvate kinase OS=Quercus lobata OX=97700 PE=3 SV=1	0	25.187	22	8	22	2	526	57.4	6.99	7.36	0		16.9048	18.2247	18.9022	22.0857	14.2937	16.3955
A0A7N2MH99	Enoyl reductase (ER) domain-containing protein OS=Quercus lobata OX=97700 PE=3 SV=1	0	23.631	22	6	16	2	367	39.3	6.33	15.93	0		16.2985	16.7122	19.9201	15.4364	16.817	16.051
A0A7N2LXQ5	Large ribosomal subunit protein eL14 domain-containing protein OS=Quercus lobata OX=97700 PE=3 SV=1	0	11.549	22	3	5	2	134	15.6	9.99	6.36	1		18.145	21.2569	21.7994	21.6608	19.879	21.7826
A0A7N2KNK1	60S ribosomal protein L12 OS=Quercus lobata OX=97700 PE=3 SV=1	0	12.242	22	3	10	3	166	17.7	8.92	16.23	0		19.6693	19.0048	22.2068	20.4554	19.6588	19.7262
A0A7N2R9Z7	hydroxyacylglutathione hydrolase OS=Quercus lobata OX=97700 PE=3 SV=1	0	15.065	22	5	9	5	258	28.9	6.27	3.4	0		17.344	18.4836	18.2793	19.7934	19.6766	19.6365
A0A7N2LKU7	Succinate-semialdehyde dehydrogenase OS=Quercus lobata OX=97700 PE=3 SV=1	0	17.636	22	7	20	7	499	53.3	5.6	11.22	0		19.159	19.4744	20.813	16.6154	19.495	15.8773
A0A7N2L8Y5	Transaldolase OS=Quercus lobata OX=97700 PE=3 SV=1	0	30.648	22	8	25	8	440	47.8	8.05	36.91	0		20.2903	21.3422	21.5604	19.8742	21.2736	19.1725
A0A7N2MMZ0	Malate synthase OS=Quercus lobata OX=97700 PE=3 SV=1	0	54.648	22	16	49	16	733	83.5	8.02	70.32	0		21.9571	20.703	23.4644	20.5385	20.5187	22.8355
A0A7N2KP11	Ras-related protein Rab11C OS=Quercus lobata OX=97700 PE=3 SV=1	0	11.215	21	4	10	2	217	24	6.93	11.4	2		18.6088	18.1334	17.3515	18.7582	18.75	17.9945
A0A7N2M8R4	4-hydroxy-4-methyl-2-oxoglutarate aldolase OS=Quercus lobata OX=97700 PE=3 SV=1	0	10.686	21	3	10	2	166	17.6	5.12	7.24	0		13.1715	15.2297	18.592	17.3496	17.2127	17.0613
A0A7N2M3J5	glucan endo-1,3-beta-D-glucosidase OS=Quercus lobata OX=97700 PE=3 SV=1	0	13.181	21	4	4	2	325	35.3	9.23	3.79	2		20.366	18.0962	15.2395	12.7016	12.9599	12.8365
A0A7N2N6Y9	ADF-H domain-containing protein OS=Quercus lobata OX=97700 PE=3 SV=1	0	6.099	21	2	3	2	158	18.5	7.21	0	0		14.3955	16.5382	17.3649	16.0638	14.5457	15.4959
A0A7N2QXC0	Lactoylglutathione lyase OS=Quercus lobata OX=97700 PE=4 SV=1	0	4.909	21	2	3	2	121	13.4	9.66	3.41	0		17.0778	17.4998	17.3042	16.4879	18.0829	18.5672
A0A7N2LN63	NADP-dependent oxidoreductase domain-containing protein OS=Quercus lobata OX=97700 PE=4 SV=1	0	21.034	21	6	15	3	335	37.2	7.18	19.18	0		18.2778	17.5518	18.5508	14.6869	15.8357	15.3727
A0A7N2MF70	SHSP domain-containing protein OS=Quercus lobata OX=97700 PE=3 SV=1	0	10.259	21	3	13	3	154	17.4	6.81	21.53	0		19.8128	20.2437	21.5269	21.9504	20.303	20.8865
A0A2U8U2A4	Translationally-controlled tumor protein OS=Quercus robur OX=38942 PE=2 SV=1	0	10.366	21	3	11	3	168	18.9	4.73	20.19	0		20.0507	20.0357	20.1856	19.9546	20.0658	20.5798
A0A7N2MPS0	Expansin OS=Quercus lobata OX=97700 PE=3 SV=1	0	9.065	21	3	7	3	248	26.4	8.84	6.2	0		16.7597	17.2616	21.3469	20.4951	20.441	21.3836
A0A7N2MFR8	60S ribosomal protein L10 OS=Quercus lobata OX=97700 PE=3 SV=1	0	14.239	21	4	10	4	220	24.9	10.3	16.71	0		19.2989	19.5373	18.623	13.652	17.8684	16.3024
A0A7N2KPG1	Osmotin-like protein OS=Quercus lobata OX=97700 PE=3 SV=1	0	13.713	21	5	10	5	250	27	8.44	9.32	0		19.1691	18.9355	16.966	19.9805	20.5482	19.2805
A0A7N2MLA3	Succinate--CoA ligase [ADP-forming] subunit beta, mitochondrial OS=Quercus lobata OX=97700 PE=3 SV=1	0	13.556	21	5	9	5	421	45.1	6.15	3.74	0		18.0125	19.0555	19.6336	14.7262	17.5151	16.71
A0A7N2LIL9	Phosphoglycerate kinase OS=Quercus lobata OX=97700 PE=3 SV=1	0	40.125	21	8	27	6	483	50.5	8.78	51.46	0		18.6926	20.2311	20.9845	17.2259	19.7025	17.1382
A0A7N2L9W1	Pyruvate dehydrogenase E1 component subunit alpha OS=Quercus lobata OX=97700 PE=4 SV=1	0	13.457	21	6	10	6	396	43.7	8.15	1.66	0		19.099	18.9196	20.2914	14.2381	16.1608	15.4266
A0A7N2M4L7	5-methyltetrahydropteroyltriglutamate--homocysteine S-methyltransferase OS=Quercus lobata OX=97700 PE=3 SV=1	0	64.831	21	13	42	7	765	84.6	6.81	79.35	0		21.6351	17.3653	20.5746	20.2753	16.5446	22.5197
A0A7N2R6B5	Dihydrolipoyl dehydrogenase OS=Quercus lobata OX=97700 PE=3 SV=1	0	21.73	21	8	15	8	509	53.8	7.2	13.74	0		20.7835	20.3694	22.2467	17.9806	16.3318	20.7665
A0A7N2LJB7	Tr-type G domain-containing protein OS=Quercus lobata OX=97700 PE=4 SV=1	0	42.422	21	15	27	15	843	93.9	6.2	11.69	0		21.6857	17.4069	19.9543	21.1987	15.2389	21.8761
A0A7N2QZ37	Alpha-1,4 glucan phosphorylase OS=Quercus lobata OX=97700 PE=3 SV=1	0	63.864	21	17	53	17	1000	112.6	5.4	49.51	0		21.445	21.5111	23.0612	19.8702	20.0285	21.3563
A0A7N2LKL8	Proteasome subunit alpha type OS=Quercus lobata OX=97700 PE=3 SV=1	0	14.533	20	3	9	3	235	25.7	5.99	14.6	0		18.8865	18.0637	17.0426	18.7781	19.2821	17.9349
A0A7N2LFS2	Cysteine proteinase inhibitor OS=Quercus lobata OX=97700 PE=3 SV=1	0	6.867	20	3	4	3	204	22.7	6.96	3.27	0		17.3424	16.8994	17.1378	16.7567	16.4894	16.3846
A0A7N2KTJ9	Catalase OS=Quercus lobata OX=97700 PE=3 SV=1	0	30.935	20	8	29	5	492	57	7.25	45.42	0		18.5986	18.158	19.93	17.6805	16.5802	13.7257
A0A7N2MQ27	ATP synthase subunit gamma, mitochondrial OS=Quercus lobata OX=97700 PE=3 SV=1	0	14.002	20	5	11	5	323	35.3	9.28	1.85	0		20.1596	19.9798	20.2029	17.3421	16.4666	17.8043
A0A7N2KTT2	Aspartate aminotransferase OS=Quercus lobata OX=97700 PE=3 SV=1	0	23.207	20	8	21	7	466	50.9	8.84	26.41	0		18.9564	20.0991	20.7271	16.4667	19.9377	19.0623
A0A7N2M4B9	Adenylosuccinate synthetase, chloroplastic OS=Quercus lobata OX=97700 GN=PURA PE=3 SV=1	0	23.072	20	7	12	7	493	53.6	7.3	10.91	0		18.3581	19.0152	19.863	14.9172	19.5923	18.6477
A0A7N2MWM7	D-3-phosphoglycerate dehydrogenase OS=Quercus lobata OX=97700 PE=3 SV=1	0	32.674	20	10	30	8	601	63.2	8.05	22.99	2		21.6912	20.1713	21.5549	19.7687	19.4519	22.0606
A0A7N2M4I8	Uncharacterized protein OS=Quercus lobata OX=97700 PE=3 SV=1	0	21.201	20	8	19	8	492	54.3	6.07	9.66	0		19.7145	19.5114	21.3276	18.9099	18.7484	15.7281
A0A7N2LY71	Glutathione reductase OS=Quercus lobata OX=97700 PE=3 SV=1	0	16.302	20	8	15	8	496	53.6	6.05	10.38	0		19.9827	19.4321	21.1266	17.8709	17.5786	18.5438
A0A7N2MZL8	Heat shock 70 kDa protein, mitochondrial OS=Quercus lobata OX=97700 PE=3 SV=1	0	44.184	20	10	17	10	680	72.9	5.78	15.18	0		18.8406	18.943	22.0568	18.0011	14.8315	20.3153
A0A7N2MDJ3	transketolase OS=Quercus lobata OX=97700 PE=3 SV=1	0	45.06	20	12	24	12	753	81.1	6.83	38.64	0		22.0055	17.0977	22.5661	19.0721	17.2838	23.1391
A0A7N2KQV4	4-hydroxy-4-methyl-2-oxoglutarate aldolase OS=Quercus lobata OX=97700 PE=3 SV=1	0	10.252	19	3	11	2	166	17.7	5.3	12.85	1		18.3788	16.0635	21.1878	19.921	17.7352	19.7822
A0A7N2RBR5	Eukaryotic translation initiation factor 5A OS=Quercus lobata OX=97700 PE=3 SV=1	0	12.997	19	2	6	2	160	17.5	5.99	13.06	0		18.1847	20.0734	20.8641	19.0239	16.3665	17.8268
A0A7N2REP5	glutathione transferase OS=Quercus lobata OX=97700 PE=3 SV=1	0	14.921	19	3	26	3	215	24.3	7.28	33.27	0		21.7398	20.8825	20.407	20.6879	20.98	20.9761
A0A7N2MDY1	Proteasome subunit beta OS=Quercus lobata OX=97700 PE=3 SV=1	0	8.798	19	3	7	3	223	24.5	6.67	5.52	0		16.3697	16.0808	15.6357	15.7163	16.4047	16.1011
A0A7N2R1Y2	Glutathione S-transferase OS=Quercus lobata OX=97700 PE=3 SV=1	0	19	19	4	16	4	231	25.7	8.19	25.38	0		20.8263	20.3277	19.7672	20.7609	20.9703	19.0801
A0A7N2KQ97	Thioesterase domain-containing protein OS=Quercus lobata OX=97700 PE=3 SV=1	0	12.879	19	4	11	4	216	24.2	9.88	12.89	0		15.2859	19.1114	20.0596	20.1679	19.3759	21.0087
A0A7N2L6V2	Cysteine synthase OS=Quercus lobata OX=97700 PE=3 SV=1	0	15.506	19	4	11	4	325	34.3	5.83	10.27	0		18.4844	18.4739	18.4075	16.6441	16.1882	14.7219
A0A7N2MQ44	Uncharacterized protein OS=Quercus lobata OX=97700 PE=3 SV=1	0	14.512	19	4	10	4	268	27.9	6.62	14.34	0		20.1187	18.9033	18.2755	19.5851	19.6689	18.8022
A0A7N2L8Z3	Carbonic anhydrase OS=Quercus lobata OX=97700 PE=3 SV=1	0	9.823	19	4	7	4	257	28.1	6.86	1.84	0		18.1311	17.5539	13.4557	18.3849	19.1615	16.9516
A0A7N2M863	Large ribosomal subunit protein uL4 C-terminal domain-containing protein OS=Quercus lobata OX=97700 PE=3 SV=1	0	23.523	19	6	22	6	408	44.9	10.35	19.95	0		19.9146	20.6115	20.8412	14.1463	19.8248	15.5474
A0A7N2MNH9	phosphopyruvate hydratase OS=Quercus lobata OX=97700 PE=3 SV=1	0	16.16	19	6	14	6	479	51.3	6.11	18.48	0		19.1407	19.6628	21.2074	18.9477	18.2068	17.9052
A0A7N2MD63	Ketol-acid reductoisomerase OS=Quercus lobata OX=97700 PE=3 SV=1	0	43.578	19	8	33	7	588	63.2	6.99	53.41	1		21.2931	20.2913	21.9273	18.9059	17.8404	20.9866
A0A7N2LZB2	Serine hydroxymethyltransferase OS=Quercus lobata OX=97700 PE=3 SV=1	0	33.237	19	7	20	7	471	51.8	7.85	27.66	0		19.7411	19.8356	21.3785	18.7761	19.0623	15.4677
A0A7N2KSN9	Glucose-6-phosphate isomerase OS=Quercus lobata OX=97700 PE=3 SV=1	0	20.165	19	8	10	8	550	60.5	6.84	3.97	0		20.4579	18.4537	20.1911	16.1591	15.8836	20.2235
A0A7N2M9U3	Bifunctional inhibitor/plant lipid transfer protein/seed storage helical domain-containing protein OS=Quercus lobata OX=97700 PE=3 SV=1	0	9.203	18	2	7	2	125	14.6	5.3	11.33	0		17.5239	16.2278	17.6129	19.8761	18.7553	21.5119
A0A7N2N450	Stress-related protein OS=Quercus lobata OX=97700 PE=3 SV=1	0	10.543	18	3	5	3	239	26.2	6.73	9.89	0		17.4511	16.7032	19.3857	17.4522	18.9525	18.1083
A0A7N2L775	Uncharacterized protein OS=Quercus lobata OX=97700 PE=4 SV=1	0	8.511	18	3	5	3	204	22.9	7.11	2.28	0		15.4612	15.3346	15.3993	17.9426	18.6469	14.967
A0A7N2KR49	KH type-2 domain-containing protein OS=Quercus lobata OX=97700 PE=3 SV=1	0	14.214	18	4	14	4	232	25.9	9.66	31.99	0		20.6978	20.8739	20.9947	20.1074	21.1162	20.4045
A0A7N2MS96	fructokinase OS=Quercus lobata OX=97700 PE=3 SV=1	0	17.766	18	4	11	4	331	35.4	5.19	10.85	0		19.517	19.3857	18.842	17.9865	18.5551	18.3592
A0A7N2N4A3	Proteasome subunit beta OS=Quercus lobata OX=97700 PE=3 SV=1	0	17.953	18	5	16	5	315	34.1	5.2	19.78	0		20.1885	19.8891	15.9966	20.8427	20.6758	20.7851
A0A7N2LCD3	Peptidase A1 domain-containing protein OS=Quercus lobata OX=97700 PE=3 SV=1	0	13.994	18	6	21	6	431	46.4	9	17.21	0		19.4675	21.7654	21.2911	20.2972	21.1445	20.4026
A0A7N2MU33	aldehyde dehydrogenase (NAD(+)) OS=Quercus lobata OX=97700 PE=3 SV=1	0	25.98	18	6	15	6	514	55.1	5.72	20.38	0		20.3546	19.3829	21.2467	18.9436	19.8786	20.4412
A0A7N2KYL7	Glycosyltransferase OS=Quercus lobata OX=97700 PE=3 SV=1	0	22.713	18	7	18	7	491	53.1	6.24	19.86	0		19.6292	20.6022	21.4215	18.5002	20.5859	15.2675
A0A7N2LW49	ATP citrate synthase OS=Quercus lobata OX=97700 PE=4 SV=1	0	18.844	18	8	15	8	608	65.7	7.44	5.94	0		18.715	16.3269	19.0881	16.4722	17.3743	19.6178
A0A7N2M461	Small ribosomal subunit protein uS7 domain-containing protein OS=Quercus lobata OX=97700 PE=3 SV=1	0	13.264	17	3	12	3	216	23.9	9.6	24.65	0		18.9283	19.0133	17.8029	18.4764	19.4783	18.8831
A0A7N2M8T9	Proteasome subunit beta OS=Quercus lobata OX=97700 PE=4 SV=1	0	8.86	17	4	11	4	289	31.8	9.38	7.74	0		19.0263	19.1618	19.3692	19.9522	19.3151	19.392
A0A7N2M300	glucan endo-1,3-beta-D-glucosidase OS=Quercus lobata OX=97700 PE=3 SV=1	0	13.135	17	4	5	4	288	31.7	8.76	4.81	0		19.3713	21.0425	17.6379	21.4861	14.2953	21.8028
A0A7N2QYD2	Uncharacterized protein OS=Quercus lobata OX=97700 PE=3 SV=1	0	8.746	17	4	5	4	273	29.6	6.15	0	0		17.0141	17.2089	15.9256	17.5332	18.1262	17.5728
A0A7N2M9D2	DJ-1/PfpI domain-containing protein OS=Quercus lobata OX=97700 PE=4 SV=1	0	16.147	17	5	11	5	449	47.8	6.42	3.99	0		18.4612	19.8436	20.5676	16.96	19.2928	15.1024
A0A7N2L5N8	Calreticulin OS=Quercus lobata OX=97700 PE=3 SV=1	0	17.633	17	5	9	5	427	49	4.61	9.1	0		18.9295	19.2919	21.3342	15.6269	15.8725	16.0823
A0A7N2LSG3	ATP-dependent 6-phosphofructokinase OS=Quercus lobata OX=97700 GN=PFK PE=3 SV=1	0	17.31	17	6	16	6	484	53.6	6.28	9.7	0		19.3937	17.5928	20.7135	16.8011	16.5169	15.4284
A0A7N2MUY2	Biotin carboxylase OS=Quercus lobata OX=97700 PE=4 SV=1	0	23.129	17	7	19	7	524	57.4	7.49	18.72	0		19.3958	19.4843	20.9085	17.9298	20.286	15.0805
A0A7N2KRZ8	Peptidase S9 prolyl oligopeptidase catalytic domain-containing protein OS=Quercus lobata OX=97700 PE=4 SV=1	0	21.483	17	7	15	7	674	75.2	5.08	5.51	0		18.9594	13.9316	19.9138	17.3815	16.3661	19.8487
A0A7N2LVL2	V-type proton ATPase catalytic subunit A OS=Quercus lobata OX=97700 PE=3 SV=1	0	27.904	17	8	9	8	623	68.5	5.38	8.79	0		18.5488	20.6786	21.5036	17.5811	14.3777	19.3266
A0A7N2KP80	Bacterial surface antigen (D15) domain-containing protein OS=Quercus lobata OX=97700 PE=4 SV=1	0	22.973	17	9	15	9	813	88.9	8.68	5.92	0		17.8552	18.9258	19.5577	21.5285	12.9687	20.5323
A0A7N2MJU4	Proteasome subunit beta OS=Quercus lobata OX=97700 PE=3 SV=1	0	7.863	16	2	6	2	204	22.9	5.47	6.62	0		15.9707	15.9585	15.4985	16.7011	16.8443	17.1741
A0A7N2MWJ5	peptidylprolyl isomerase OS=Quercus lobata OX=97700 PE=4 SV=1	0	3.795	16	2	2	2	112	12.1	7.12	4.16	0		15.4662	15.5991	19.1761	19.3805	18.9874	19.7999
A0A7N2MFN0	Superoxide dismutase OS=Quercus lobata OX=97700 PE=3 SV=1	0	15.573	16	3	7	3	232	25.8	7.37	3.06	0		18.6475	18.3512	18.507	18.9103	19.4234	19.8985
A0A7N2LVL9	SMP domain-containing protein OS=Quercus lobata OX=97700 PE=3 SV=1	0	10.169	16	3	5	3	274	28.7	5.16	3.63	0		19.7292	19.1855	20.1232	17.9621	15.1421	18.622
A0A7N2N181	S5 DRBM domain-containing protein OS=Quercus lobata OX=97700 PE=3 SV=1	0	12.917	16	4	13	4	272	29.9	10.33	9.98	0		17.9358	17.8257	17.683	14.5814	17.7567	16.6189
A0A7N2MD03	Metallo-beta-lactamase domain-containing protein OS=Quercus lobata OX=97700 PE=4 SV=1	0	10.196	16	4	6	4	294	32.4	7.24	4.05	0		19.2975	18.7614	18.153	19.366	20.0154	19.3735
A0A7N2LNI0	DUF3700 domain-containing protein OS=Quercus lobata OX=97700 PE=4 SV=1	0	11.188	16	5	16	5	256	28.2	4.98	20.42	0		20.216	19.995	19.7779	19.9898	19.6444	20.2672
A0A7N2KSR9	Glucose-1-phosphate adenylyltransferase OS=Quercus lobata OX=97700 PE=3 SV=1	0	18.431	16	7	11	5	528	58.6	8.12	5.98	0		18.2286	17.801	19.632	16.6069	19.298	15.4498
A0A7N2M0C0	Phosphoserine aminotransferase OS=Quercus lobata OX=97700 PE=3 SV=1	0	20.066	16	6	10	6	429	47.4	8.47	6.03	0		18.5427	19.5323	20.4103	16.8959	20.0287	17.9156
A0A7N2MZP9	Vacuolar proton pump subunit B OS=Quercus lobata OX=97700 PE=3 SV=1	0	15.103	16	6	9	6	488	54.3	5.15	0	0		18.7431	19.0932	20.2814	17.3044	16.0725	18.2549
A0A7N2MQ49	argininosuccinate synthase OS=Quercus lobata OX=97700 PE=3 SV=1	0	25.029	16	7	18	7	496	54.5	6.89	14.42	0		19.7181	20.3491	21.2462	18.1361	20.6806	15.0239
A0A7N2R6X3	Cupin type-1 domain-containing protein OS=Quercus lobata OX=97700 PE=4 SV=1	0	67.67	16	11	45	11	642	74.9	5.53	88.55	0		22.3808	23.3547	23.7957	22.3966	22.5881	21.8778
A0A7N2M7H9	Uncharacterized protein OS=Quercus lobata OX=97700 PE=4 SV=1	0	7.955	15	3	6	2	237	27	5.9	0	1		17.0549	18.0977	18.2367	19.0265	19.1605	19.0826
A0A7N2MKA8	GTP-binding protein YPTM2 OS=Quercus lobata OX=97700 PE=3 SV=1	0	4.639	15	2	6	2	202	22.6	5.71	5.58	0		17.3866	17.422	16.3899	17.2992	17.7576	18.2353
A0A7N2KZ86	Proteasome subunit alpha type OS=Quercus lobata OX=97700 PE=3 SV=1	0	9.476	15	3	6	2	250	27.3	6.23	8.55	1		19.2067	18.1233	18.0354	19.6092	18.933	17.735
A0A7N2N4W0	Large ribosomal subunit protein uL15/eL18 domain-containing protein OS=Quercus lobata OX=97700 PE=3 SV=1	0	9.737	15	2	5	2	186	20.9	11.18	4.82	0		17.8142	17.9388	18.5246	NaN	NaN	NaN
A0A7N2LEQ0	Small ribosomal subunit protein uS17 N-terminal domain-containing protein OS=Quercus lobata OX=97700 PE=3 SV=1	0	5.694	15	2	5	2	159	17.9	10.37	7.12	0		18.6446	18.7818	20.8093	16.0033	18.3179	15.1792
A0A7N2KMF3	Lactoylglutathione lyase OS=Quercus lobata OX=97700 PE=3 SV=1	0	3.201	15	2	3	2	164	18.3	5.59	1.64	0		17.1939	17.3324	17.2648	17.0225	17.393	17.8625
A0A7N2M6Y2	thioredoxin-dependent peroxiredoxin OS=Quercus lobata OX=97700 PE=3 SV=1	0	17.331	15	3	14	3	268	29.4	8.22	22.4	0		20.0933	18.9474	17.4075	19.9272	19.7691	19.9551
A0A7N2LN84	Ras-related protein Rab7 OS=Quercus lobata OX=97700 PE=3 SV=1	0	7.832	15	3	6	3	207	23.2	5.19	9.13	0		18.8024	18.7772	17.8928	18.2093	18.9844	19.2728
A0A7N2LNX8	SHSP domain-containing protein OS=Quercus lobata OX=97700 PE=3 SV=1	0	5.747	15	3	6	3	241	27.3	8.28	3.85	0		19.5055	18.6465	18.6995	19.8811	19.7237	18.7201
A0A7N2LWT9	glucan endo-1,3-beta-D-glucosidase OS=Quercus lobata OX=97700 PE=3 SV=1	0	20.133	15	4	8	4	370	40.5	8.02	7.58	0		19.7314	18.0284	14.7942	15.391	14.8127	15.0053
A0A7N2QXW5	NAD-dependent epimerase/dehydratase domain-containing protein OS=Quercus lobata OX=97700 PE=3 SV=1	0	9.665	15	4	8	4	323	35.6	6.46	0	0		19.0516	18.5992	19.0599	17.5077	17.1321	17.6838
A0A7N2RDA1	Peroxidase OS=Quercus lobata OX=97700 PE=3 SV=1	0	13.569	15	4	7	4	325	35.1	8.29	10.69	0		19.7038	19.5222	19.8509	20.2491	18.9411	20.7794
A0A7N2QZJ9	Mitochondrial processing peptidase OS=Quercus lobata OX=97700 PE=3 SV=1	0	17.232	15	7	11	7	530	59.1	6.77	7.43	0		19.7407	19.0016	20.4424	17.5293	16.7928	19.8761
A0A7N2RDU3	Proteasome subunit alpha type OS=Quercus lobata OX=97700 PE=3 SV=1	0	4.896	14	2	6	2	250	27.2	7.53	0	0		16.518	17.3408	17.8615	16.6623	17.2407	16.735
A0A7N2M2T7	S-formylglutathione hydrolase OS=Quercus lobata OX=97700 PE=3 SV=1	0	14.6	14	3	13	3	285	32.1	6.68	10.75	0		18.7738	18.8219	20.1337	19.22	19.3625	19.6402
A0A7N2N2R5	Cupin type-1 domain-containing protein OS=Quercus lobata OX=97700 PE=3 SV=1	0	6.708	14	3	8	3	356	38.5	6.93	6.04	0		20.0832	20.4936	20.3856	18.5457	17.6719	18.1702
A0A7N2MC79	Dienelactone hydrolase domain-containing protein OS=Quercus lobata OX=97700 PE=4 SV=1	0	5.335	14	3	8	3	281	30.5	7.05	1.63	0		18.6148	18.3559	18.4086	18.471	18.8526	17.888
A0A7N2KTZ3	NAD(P)-binding domain-containing protein OS=Quercus lobata OX=97700 PE=4 SV=1	0	9.363	14	3	5	3	293	31.4	9.55	2.16	0		17.4257	18.3124	18.9526	18.6632	18.3182	18.3116
A0A7N2L7U9	NAD-dependent epimerase/dehydratase domain-containing protein OS=Quercus lobata OX=97700 PE=3 SV=1	0	14.579	14	4	10	4	376	42.4	6.47	7.98	0		17.5348	19.2263	18.8928	17.7381	19.295	15.1071
A0A7N2LSS8	Inositol-1-monophosphatase OS=Quercus lobata OX=97700 PE=3 SV=1	0	8.672	14	4	8	4	270	29.1	5.25	7.26	0		18.7854	19.4311	20.1878	20.443	19.8354	20.3279
A0A7N2MS42	protein disulfide-isomerase OS=Quercus lobata OX=97700 PE=3 SV=1	0	16.297	14	5	6	4	435	48.8	4.92	6.59	0		17.4482	17.8228	21.4459	13.9457	12.8285	14.5676
A0A7N2N094	Senescence domain-containing protein OS=Quercus lobata OX=97700 PE=4 SV=1	0	9.69	14	5	6	5	447	48.2	5.26	2.11	0		17.2401	18.5548	20.0265	17.0031	16.4161	16.7392
A0A7N2LKR3	Acetyltransferase component of pyruvate dehydrogenase complex OS=Quercus lobata OX=97700 PE=3 SV=1	0	23.972	14	6	15	6	540	58.6	7.99	12.43	0		19.572	19.9517	21.5536	17.6246	16.6027	16.8971
A0A7N2RAE6	phosphoglucomutase (alpha-D-glucose-1,6-bisphosphate-dependent) OS=Quercus lobata OX=97700 PE=3 SV=1	0	30.297	14	8	17	8	643	70.1	6.09	16.82	0		21.488	19.7906	21.7777	20.2282	18.9886	21.52
A0A7N2MIY4	GRAM domain-containing protein OS=Quercus lobata OX=97700 PE=3 SV=1	0	8.868	13	3	8	3	300	32.5	6.44	3.3	0		17.6893	17.8421	20.0848	17.6216	16.0549	16.8783
A0A7N2MXH9	Proline iminopeptidase OS=Quercus lobata OX=97700 PE=3 SV=1	0	14.193	13	3	7	3	401	45.4	5.94	6.6	0		18.0279	17.7947	19.3585	16.4523	16.6132	16.8455
A0A7N2MA97	UspA domain-containing protein OS=Quercus lobata OX=97700 PE=4 SV=1	0	4.232	13	3	4	3	260	28.2	6.19	1.8	0		18.2554	18.8052	19.3285	15.8911	12.8063	15.0519
A0A7N2MGQ1	Peptidase A1 domain-containing protein OS=Quercus lobata OX=97700 PE=3 SV=1	0	11.344	13	4	9	4	442	47.2	8	9	0		18.1521	19.5105	19.7512	18.4377	19.372	17.9904
A0A7N2KTK4	Peptidase A1 domain-containing protein OS=Quercus lobata OX=97700 PE=3 SV=1	0	8.277	13	4	6	4	486	51.1	8.7	5.58	0		17.8631	16.6111	18.5232	12.7018	12.7406	12.7784
A0A7N2QZ83	14-3-3 domain-containing protein OS=Quercus lobata OX=97700 PE=3 SV=1	0	7.198	13	4	5	4	266	30	4.81	3.38	0		19.5528	19.4603	20.4259	17.1099	17.9595	17.5354
A0A7N2RDM0	Dolichyl-diphosphooligosaccharide--protein glycosyltransferase 48 kDa subunit OS=Quercus lobata OX=97700 PE=3 SV=1	0	7.795	13	4	4	4	440	48.9	6.13	0	0		17.0769	16.3942	19.4657	14.9562	13.9089	15.5566
A0A7N2MZR1	LL-diaminopimelate aminotransferase OS=Quercus lobata OX=97700 PE=3 SV=1	0	13.307	13	5	7	5	460	50.2	8.48	4.54	0		18.0231	17.9446	18.8331	18.062	19.5072	15.9174
A0A7N2N488	Sucrose synthase OS=Quercus lobata OX=97700 PE=3 SV=1	0	23.216	13	8	22	8	813	92.6	6.62	6.69	0		20.3804	17.4957	19.2909	19.5366	18.0698	21.2683
A0A7N2MLC9	Alcohol dehydrogenase OS=Quercus lobata OX=97700 PE=3 SV=1	0	19.488	12	4	17	2	415	45.4	7.25	31.02	0		17.0374	18.9919	19.81	16.6208	17.9	18.5672
A0A7N2KLH7	Uncharacterized protein OS=Quercus lobata OX=97700 PE=3 SV=1	0	10.565	12	4	13	2	392	41.5	8.57	17.85	3		20.988	21.2468	21.3757	19.7846	18.7435	19.5835
A0A7N2N1M8	Ribosomal protein L15 OS=Quercus lobata OX=97700 PE=3 SV=1	0	4.338	12	2	3	2	254	29.9	11.15	1.89	0		17.7396	17.3653	17.3069	NaN	NaN	NaN
A0A7N2L483	ATP citrate synthase OS=Quercus lobata OX=97700 PE=3 SV=1	0	9.442	12	3	7	3	423	46.7	5.57	7.77	0		17.1733	18.8164	20.0404	12.5586	17.6101	16.653
A0A7N2M5Q4	NADP-dependent oxidoreductase domain-containing protein OS=Quercus lobata OX=97700 PE=4 SV=1	0	11.863	12	3	6	3	308	34.3	6.65	0	0		14.9679	18.7232	19.6728	14.65	14.4063	14.8583
A0A7N2KP34	60S ribosomal protein L7 OS=Quercus lobata OX=97700 PE=3 SV=1	0	5.461	12	3	5	3	244	28.5	9.98	0	0		14.6107	17.5382	16.7488	13.686	16.1443	17.0363
A0A7N2MMQ3	Translation elongation factor EF1B beta/delta subunit guanine nucleotide exchange domain-containing protein OS=Quercus lobata OX=97700 PE=3 SV=1	0	8.409	12	3	3	3	325	35.8	4.56	3.91	0		19.4859	20.8504	20.3479	18.7444	18.0118	19.1724
A0A7N2LCD9	ADP/ATP translocase OS=Quercus lobata OX=97700 PE=3 SV=1	0	12.066	12	4	9	4	390	42.2	9.6	5.07	0		19.5403	19.1451	19.2873	18.971	19.2295	19.2471
A0A7N2MEX6	Peroxidase OS=Quercus lobata OX=97700 PE=3 SV=1	0	8.218	12	4	4	4	321	34.7	8.43	1.96	0		15.6517	20.5838	19.4505	17.3681	15.9874	17.0472
A0A7N2LZ53	Uncharacterized protein OS=Quercus lobata OX=97700 PE=3 SV=1	0	18.313	12	6	10	6	578	61.7	5.91	12.09	0		19.915	17.9212	20.403	16.4995	15.1588	18.4981
A0A7N2M642	RuBisCO large subunit-binding protein subunit beta, chloroplastic OS=Quercus lobata OX=97700 PE=3 SV=1	0	16.72	12	6	9	6	608	64.7	5.76	10.59	0		20.9729	21.3818	20.2916	21.1608	20.4504	20.7113
A0A7N2MA10	DUF3700 domain-containing protein OS=Quercus lobata OX=97700 PE=4 SV=1	0	15.421	11	2	8	2	255	27.9	6.99	13.33	0		19.6935	18.6597	19.6475	19.3995	19.3668	19.2141
A0A7N2KMH1	Cell division cycle protein 48-like protein OS=Quercus lobata OX=97700 PE=3 SV=1	0	15.161	11	7	7	2	807	89.8	5.26	2.23	3		19.0985	18.5287	17.5732	16.0262	13.7382	17.4251
A0A7N2M3A3	Secoisolariciresinol dehydrogenase OS=Quercus lobata OX=97700 PE=3 SV=1	0	8.63	11	2	4	2	270	28.4	6.71	7.04	0		17.5926	19.1357	19.9469	18.254	15.4763	18.6259
A0A7N2LA10	Single-stranded DNA-binding protein WHY1, chloroplastic OS=Quercus lobata OX=97700 PE=3 SV=1	0	4.002	11	2	4	2	260	28.8	9.52	0	0		16.7885	17.7802	17.2324	16.764	15.6392	15.6423
A0A7N2MXE3	Uncharacterized protein OS=Quercus lobata OX=97700 PE=4 SV=1	0	7.206	11	2	2	2	227	25.6	8.79	4.77	0		18.8225	14.351	17.8861	NaN	NaN	NaN
A0A7N2KWW6	Glutamine synthetase OS=Quercus lobata OX=97700 PE=3 SV=1	0	10.702	11	3	10	3	356	39.2	6.19	15.05	0		19.5548	20.6067	21.2095	17.3006	17.9974	17.0322
A0A7N2L7T4	aminodeoxychorismate lyase OS=Quercus lobata OX=97700 PE=4 SV=1	0	10.692	11	4	8	3	349	38.2	5.16	6.83	1		19.2848	20.4562	21.118	16.9009	16.2376	17.6776
A0A7N2ML25	Peptidyl-prolyl cis-trans isomerase OS=Quercus lobata OX=97700 PE=3 SV=1	0	11.304	11	3	7	3	270	29.1	8.03	1.62	0		16.318	14.1824	20.0115	18.6859	17.1362	17.6463
A0A7N2LNZ7	Alpha-MPP OS=Quercus lobata OX=97700 PE=3 SV=1	0	17.606	11	4	11	4	505	54.6	6.35	11.53	0		18.514	18.6577	20.245	16.2722	15.4706	15.9264
A0A7N2LWI1	acetyl-CoA C-acyltransferase OS=Quercus lobata OX=97700 PE=3 SV=1	0	9.686	11	4	8	4	470	49.4	7.31	0	0		17.1921	18.5439	18.6171	16.3108	17.975	13.6579
A0A7N2LQP1	3-isopropylmalate dehydrogenase OS=Quercus lobata OX=97700 PE=3 SV=1	0	8.57	11	4	4	4	406	43.2	5.5	0	0		15.7227	18.2288	18.355	16.5261	19.0634	15.8053
A0A7N2RE70	Pectin acetylesterase OS=Quercus lobata OX=97700 PE=3 SV=1	0	9.501	11	5	7	5	402	44.6	8.44	1.66	0		17.4671	18.7013	20.2268	15.7802	16.0202	15.5986
A0A7N2M1I7	Aconitate hydratase OS=Quercus lobata OX=97700 PE=3 SV=1	0	19.901	11	8	16	7	900	98.2	6.37	3.53	1		20.7779	20.1293	18.9197	20.4094	16.9843	21.8581
A0A7N2KTA4	Histidine kinase/HSP90-like ATPase domain-containing protein OS=Quercus lobata OX=97700 PE=3 SV=1	0	23.123	11	8	8	8	825	94.1	4.96	8.7	0		20.3668	15.258	19.2825	14.2389	16.841	17.717
A0A7N2M5C1	Methenyltetrahydrofolate cyclohydrolase OS=Quercus lobata OX=97700 PE=3 SV=1	0	3.845	10	2	5	2	299	31.9	8.15	0	0		17.2012	17.2279	17.7717	12.5584	13.9525	12.4465
A0A7N2KZA7	Uncharacterized protein OS=Quercus lobata OX=97700 PE=3 SV=1	0	3.615	10	2	2	2	370	39.3	9.16	0	0		16.254	16.2462	17.5646	15.7424	15.9125	16.1375
A0A7N2KS05	Cysteine protease OS=Quercus lobata OX=97700 PE=3 SV=1	0	17.35	10	3	11	3	465	51.3	5.34	22.14	0		18.9861	19.0139	20.3659	18.0018	17.3543	18.5235
A0A7N2R5Q3	Enoyl reductase (ER) domain-containing protein OS=Quercus lobata OX=97700 PE=4 SV=1	0	5.616	10	3	6	3	325	34.8	7.33	1.82	0		19.1261	18.6964	19.401	17.3117	15.1555	17.5612
A0A7N2MRG4	Aldose 1-epimerase OS=Quercus lobata OX=97700 PE=3 SV=1	0	6.819	10	3	6	3	338	36.7	6.8	1.93	0		18.8849	18.8514	19.9673	17.1528	15.8028	17.8378
A0A7N2N3A6	Transferase At4g12130, mitochondrial OS=Quercus lobata OX=97700 PE=4 SV=1	0	7.685	10	3	4	3	402	44.6	6.46	1.74	0		15.9225	14.8693	18.2309	15.2081	18.7478	17.8668
A0A7N2L1E9	NADP-dependent glyceraldehyde-3-phosphate dehydrogenase OS=Quercus lobata OX=97700 PE=3 SV=1	0	10.214	10	4	6	4	497	53.3	7.39	2.54	0		17.5101	17.8338	20.0984	13.792	13.6457	15.6477
A0A7N2M1U8	Succinate dehydrogenase [ubiquinone] flavoprotein subunit, mitochondrial OS=Quercus lobata OX=97700 PE=3 SV=1	0	16.667	10	4	6	4	633	69.7	6.6	2.24	0		17.666	19.3761	20.1369	13.9413	17.7226	18.6691
A0A7N2R946	isocitrate lyase OS=Quercus lobata OX=97700 PE=4 SV=1	0	23.404	10	5	10	5	672	74.6	5.59	13.65	0		19.7579	19.0631	21.3981	15.3062	16.8343	18.2503
A0A7N2R3I9	AMP-dependent synthetase/ligase domain-containing protein OS=Quercus lobata OX=97700 PE=4 SV=1	0	13.547	10	6	7	6	731	79.7	7.59	5.16	0		17.9823	14.521	17.7066	16.9058	13.101	20.8632
A0A7N2KW91	40S ribosomal protein S7 OS=Quercus lobata OX=97700 PE=3 SV=1	0	4.644	9	2	8	2	191	22.2	9.76	7.75	0		18.7088	18.7656	18.0089	16.3689	18.9789	18.0992
A0A7N2KVP7	Nucleoside diphosphate kinase OS=Quercus lobata OX=97700 PE=3 SV=1	0	8.006	9	2	6	2	240	26.2	9.03	4.12	0		14.3759	18.7213	19.6854	18.4513	17.4029	18.6674
A0A7N2LDS5	ATP synthase F1 complex delta/epsilon subunit N-terminal domain-containing protein OS=Quercus lobata OX=97700 PE=3 SV=1	0	3.978	9	2	3	2	203	21.7	6.8	3.8	0		18.7136	18.7341	16.2762	18.929	18.3454	17.6095
A0A7N2LLL2	PdxS/SNZ N-terminal domain-containing protein OS=Quercus lobata OX=97700 PE=3 SV=1	0	3.751	9	2	3	2	304	32.8	5.21	0	0		18.139	18.2628	18.454	16.7398	16.4919	15.5486
A0A7N2LZX3	Polyadenylate-binding protein OS=Quercus lobata OX=97700 PE=3 SV=1	0	14.696	9	4	7	4	656	72	7.27	6.19	0		15.3848	16.2256	19.9266	16.9787	15.1003	18.7997
A0A7N2KWI9	2-hydroxyacyl-CoA lyase OS=Quercus lobata OX=97700 PE=3 SV=1	0	9.57	9	4	6	4	571	61	6.54	3.91	0		19.2741	18.0523	19.667	16.9424	19.0706	19.8954
A0A7N2R988	Aconitate hydratase OS=Quercus lobata OX=97700 PE=3 SV=1	0	25.7	9	7	18	6	997	108.5	7.43	13.66	0		20.648	16.0221	17.7887	20.2108	19.2108	21.1299
A0A7N2LWP2	Pyruvate, phosphate dikinase OS=Quercus lobata OX=97700 PE=3 SV=1	0	22.446	9	7	12	7	884	96.7	5.77	10.1	0		19.0733	18.2719	16.3129	19.2836	14.3227	20.9864
A0A7N2MMB6	Aldehyde dehydrogenase domain-containing protein OS=Quercus lobata OX=97700 PE=3 SV=1	0	16.081	8	5	8	2	541	58.9	7.71	8.91	0		18.7363	17.254	19.4088	16.0699	15.9122	18.1322
A0A7N2N631	Uncharacterized protein OS=Quercus lobata OX=97700 PE=3 SV=1	0	6.089	8	2	7	2	294	31.5	9.01	2.01	0		15.6985	17.3962	19.2327	17.0766	17.4176	16.6045
A0A7N2MPI3	Stress up-regulated Nod 19 OS=Quercus lobata OX=97700 PE=4 SV=1	0	7.741	8	3	6	2	423	47.4	6.61	5.4	1		19.568	16.9783	20.4429	18.7514	18.6458	19.936
A0A7N2KYI1	Succinate dehydrogenase [ubiquinone] iron-sulfur subunit, mitochondrial OS=Quercus lobata OX=97700 PE=3 SV=1	0	5.173	8	2	4	2	280	31.4	8.24	1.65	0		18.3777	17.1571	17.8928	18.0128	17.9799	17.7791
A0A7N2L2Z0	Mitochondrial outer membrane protein porin 4 OS=Quercus lobata OX=97700 PE=3 SV=1	0	6.525	8	2	4	2	276	29.5	9.04	2.13	0		17.9182	17.8283	17.1788	17.5113	18.3071	16.2364
A0A7N2KVU3	Phosphotransferase OS=Quercus lobata OX=97700 PE=3 SV=1	0	8.501	8	3	4	3	498	53.8	6.15	2.02	0		16.7465	16.4154	18.5071	15.9575	16.3926	16.1914
A0A7N2R737	Carbamoyl-phosphate synthase small subunit N-terminal domain-containing protein OS=Quercus lobata OX=97700 PE=3 SV=1	0	6.032	8	3	3	3	432	47.1	6.04	1.74	0		12.4933	16.1138	16.968	12.9621	17.8468	16.8949
A0A7N2LYU3	4-alpha-glucanotransferase OS=Quercus lobata OX=97700 PE=3 SV=1	0	7.623	8	4	5	4	586	65.7	6.04	2.08	0		17.3501	16.902	18.9106	14.8725	13.9354	17.0398
A0A7N2MZC4	Fructose-bisphosphate aldolase OS=Quercus lobata OX=97700 PE=3 SV=1	0	5.548	7	3	9	2	398	43.1	8.24	13.86	0		17.3594	17.2947	17.41	14.7932	13.704	15.1231
A0A7N2MGB0	Ferritin OS=Quercus lobata OX=97700 PE=3 SV=1	0	4.28	7	2	6	2	268	30.1	5.54	7.95	0		18.7656	18.5452	18.6596	18.0132	18.5165	17.9415
A0A7N2R4M2	allene-oxide cyclase OS=Quercus lobata OX=97700 PE=3 SV=1	0	4.831	7	2	5	2	275	30.9	9.29	1.73	0		17.1927	16.7018	15.675	16.7906	17.638	17.364
A0A7N2RDB6	Protein EXORDIUM-like 2 OS=Quercus lobata OX=97700 PE=3 SV=1	0	4.552	7	2	4	2	305	32.7	9.26	1.67	0		16.7188	15.3614	19.505	18.0586	18.2764	18.6776
A0A7N2RC10	Agmatine deiminase OS=Quercus lobata OX=97700 PE=3 SV=1	0	7.561	7	2	4	2	375	41.7	5.3	2.38	0		13.6741	16.2839	16.8442	14.9722	16.4255	15.0111
A0A7N2LJB3	4-hydroxy-tetrahydrodipicolinate synthase OS=Quercus lobata OX=97700 PE=3 SV=1	0	4.91	7	2	4	2	364	40	7.25	1.94	0		16.6569	16.3941	16.7064	NaN	NaN	NaN
A0A7N2L3R7	Tropinone reductase-like 3 OS=Quercus lobata OX=97700 PE=3 SV=1	0	4.586	7	2	3	2	277	30.1	7.21	3.6	0		18.2292	17.7135	18.6484	17.2819	17.8999	15.957
A0A7N2MMZ7	Protein-L-isoaspartate(D-aspartate) O-methyltransferase OS=Quercus lobata OX=97700 PE=3 SV=1	0	4.463	7	2	2	2	375	41.1	8.16	0	0		16.7155	16.335	16.5378	15.7339	17.4537	16.8362
A0A0W0XGL3	Elongation factor Tu OS=Legionella oakridgensis OX=29423 GN=tuf PE=3 SV=1	0	3.289	7	2	2	2	396	43.1	5.31	0	0		15.6276	16.4985	16.7985	15.3859	16.8551	16.3
A0A7N2R8P1	Prohibitin OS=Quercus lobata OX=97700 PE=3 SV=1	0	4.426	7	2	2	2	290	31.7	9.69	1.72	0		18.367	17.6948	20.629	18.1015	16.5907	19.3703
A0A7N2MC62	FAS1 domain-containing protein OS=Quercus lobata OX=97700 PE=3 SV=1	0	3.532	7	2	2	2	423	43.6	7.23	0	0		17.1846	17.6666	16.4557	NaN	NaN	NaN
A0A7N2MDK1	(+)-neomenthol dehydrogenase OS=Quercus lobata OX=97700 PE=3 SV=1	0	4.595	7	2	2	2	418	46	4.98	0	0		14.5614	14.2835	14.4291	13.489	14.0427	13.6606
A0A7N2LXS8	Aconitase/3-isopropylmalate dehydratase large subunit alpha/beta/alpha domain-containing protein OS=Quercus lobata OX=97700 PE=4 SV=1	0	9.053	7	3	8	3	471	51.3	6.99	1.77	0		18.6716	18.701	19.4734	18.8678	19.8138	16.0101
A0A7N2R0B3	Serine carboxypeptidase-like 18 OS=Quercus lobata OX=97700 PE=3 SV=1	0	8.578	7	3	5	3	482	54.6	4.78	1.99	0		16.9107	18.995	18.7902	13.1548	13.4533	13.3117
A0A7N2N7Q3	4-coumarate--CoA ligase OS=Quercus lobata OX=97700 PE=3 SV=1	0	6.993	7	3	4	3	524	56.3	6.7	1.66	0		18.7448	15.5789	18.0261	17.3689	17.4658	18.0989
A0A7N2LJX5	alanine transaminase OS=Quercus lobata OX=97700 PE=3 SV=1	0	8.187	7	3	4	3	542	59.7	6.68	5.64	0		18.5392	17.3952	19.014	16.2102	15.7535	18.5682
A0A7N2RAG2	Glucose-6-phosphate isomerase OS=Quercus lobata OX=97700 PE=3 SV=1	0	8.56	7	4	7	4	615	67.6	5.72	1.61	0		18.4456	17.7998	19.671	17.6038	12.4128	19.9244
A0A7N2N8U2	NADP-dependent oxidoreductase domain-containing protein OS=Quercus lobata OX=97700 PE=4 SV=1	0	5.984	6	2	5	2	436	47.9	5.22	3.44	0		16.8038	16.655	18.6964	NaN	NaN	NaN
A0A7N2MD71	Malate dehydrogenase [NADP], chloroplastic OS=Quercus lobata OX=97700 PE=3 SV=1	0	5.498	6	2	4	2	438	48.3	6.1	0	0		11.8731	16.4923	16.2851	14.6127	17.1041	12.6586
A0A7N2ME09	Phosphoglucan phosphatase DSP4, amyloplastic OS=Quercus lobata OX=97700 PE=4 SV=1	0	6.092	6	2	4	2	375	42.4	6.27	2.13	0		18.5629	19.0651	19.3316	15.0074	14.8986	15.2738
A0A7N2R1L2	peptidylprolyl isomerase OS=Quercus lobata OX=97700 PE=3 SV=1	0	7.212	6	2	3	2	516	56.9	9.13	1.81	0		15.7295	15.4045	18.4518	17.3908	16.7101	16.6805
A0A7N2L4Q7	S-adenosylmethionine synthase OS=Quercus lobata OX=97700 PE=3 SV=1	0	7.517	6	2	2	2	393	43.1	5.82	2.89	0		17.7348	18.3557	17.8247	17.1556	18.5952	14.4723
A0A7N2MS14	Heparanase-like protein 1 OS=Quercus lobata OX=97700 PE=3 SV=1	0	5.828	6	2	2	2	543	60.4	9.32	0	0		NaN	NaN	NaN	18.8056	17.9746	18.0219
A0A7N2LVH3	Heat shock 70 kDa protein 8 OS=Quercus lobata OX=97700 PE=3 SV=1	0	7.555	6	3	6	3	572	62.1	5.66	3.4	0		16.8368	16.1868	19.3824	15.7979	17.1702	17.8606
A0A7N2KN85	RuBisCO large subunit-binding protein subunit alpha OS=Quercus lobata OX=97700 PE=3 SV=1	0	8.859	6	3	4	3	586	62	5.3	3.63	0		18.6027	17.9894	19.0893	17.0699	16.9109	17.8684
A0A7N2MZK8	methylmalonate-semialdehyde dehydrogenase (CoA acylating) OS=Quercus lobata OX=97700 PE=3 SV=1	0	6.266	6	3	3	3	541	58.2	7.39	1.79	0		19.0152	18.9934	20.1584	17.3401	16.7258	18.8888
A0A7N2RED2	STI1 domain-containing protein OS=Quercus lobata OX=97700 PE=4 SV=1	0	5.155	6	3	3	3	583	65.7	6.38	1.61	0		17.3533	15.8399	18.605	14.6631	15.2709	18.753
A0A7N2KP73	Neutral ceramidase OS=Quercus lobata OX=97700 PE=3 SV=1	0	11.977	6	4	12	4	778	85.4	7.01	14.74	0		20.7779	19.9777	19.6375	20.2176	20.6978	19.9826
A0A7N2R837	1,4-alpha-glucan branching enzyme OS=Quercus lobata OX=97700 PE=3 SV=1	0	8.098	6	4	4	4	869	99.1	5.83	1.78	0		18.9391	22.715	15.4022	22.197	18.7659	22.3395
A0A7N2QXM8	Alpha-1,4 glucan phosphorylase OS=Quercus lobata OX=97700 PE=3 SV=1	0	9.389	6	5	6	5	843	95.6	6.4	1.7	0		18.8853	15.3405	18.1742	17.603	19.6193	20.4289
A0A7N2MMK8	Ribonuclease OS=Quercus lobata OX=97700 PE=4 SV=1	0	9.338	5	4	6	4	991	108.3	7.25	4.79	0		17.4617	15.9222	17.6835	18.658	15.2338	19.9771
A0A7N2MCE5	phosphoenolpyruvate carboxylase OS=Quercus lobata OX=97700 PE=3 SV=1	0	6.667	4	3	4	3	965	109.9	6.43	1.79	0		16.4659	15.7745	14.3978	15.589	17.1762	17.9136
A0A7N2R682	3-hydroxyacyl-CoA dehydrogenase OS=Quercus lobata OX=97700 PE=3 SV=1	0	7.463	4	3	4	3	726	79.4	9.04	1.61	0		16.5927	14.539	16.7293	NaN	NaN	NaN
A0A7N2L971	Pyruvate phosphate dikinase AMP/ATP-binding domain-containing protein OS=Quercus lobata OX=97700 PE=3 SV=1	0	7.143	3	3	4	3	1493	167	7.18	0	0		15.7401	15.6496	17.0499	16.0383	14.6539	18.2165
