# Supplementary material for: Elevated atmospheric CO2-induced reprogramming leads to decreased seed protein and nutritional quality in forest trees
Source: Plant Physiol. 2025 Sep 30;199(3):kiaf463. doi: 10.1093/plphys/kiaf463 (PMC12596716; doi:10.1093/plphys/kiaf463)
Supplement: kiaf463_Supplementary_Data [file kiaf463_supplementary_data.zip › Supplemental Table S2.xlsx]

## Sheet: DEPs
Supplemental Table S2. List of Differentially Expressed Proteins (DEPs) showing fold change (logFC) ratios (eCO2/aCO2) and q-value (Benjamini-Hochberg method) are included. Proteins with q ≤ 0.05 were considered significant. Proteins with q-values 0.05 and 0.1 are also listed.
ProteinID	log2FC	Adj.P.Value	Annotation
A0A7N2MCN5	3.45819	0.0290059	Phosphomannomutase
A0A7N2MGG5	3.32314	0.00211711	Probable 6-phosphogluconolactonase
A0A7N2R9Z7	2.44776	0.0423512	hydroxyacylglutathione hydrolase
A0A7N2M7H9	2.13768	0.0387557	glutathione transferase
A0A7N2KXD2	1.97124	0.0378897	allene-oxide cyclase
A0A7N2LZG0	1.76589	0.0500609	Beta-hydroxyacyl-ACP dehydratase
A0A7N2MDK1	1.74681	0.0189948	(+)-neomenthol dehydrogenase
A0A7N2MTZ2	1.61792	0.0523865	Acyl-carrier-protein desaturase
A0A7N2LLT0	1.51382	0.0247589	3-deoxy-8-phosphooctulonate synthase
A0A7N2KR80	1.26381	0.00881475	NADH:ubiquinone oxidoreductase-like
A0A7N2M2T7	0.854072	0.0414358	S-formylglutathione hydrolase
A0A7N2LAP4	-1.41138	0.0353652	Aldehyde dehydrogenase like
A0A7N2QZ83	-1.48375	0.0387557	14-3-3 like protein
A0A7N2KKI8	-1.73376	0.0290059	ATP synthase subunit beta
A0A7N2KYN7	-1.76057	0.0523865	UTP--glucose-1-P uridylyltransferase
A0A7N2M647	-1.90585	0.0428077	phosphopyruvate hydratase
A0A7N2LZ73	-1.94263	0.0269367	NADP-dependent oxidoreductase like
A0A7N2MBX6	-1.94265	0.0528188	Malate dehydrogenase
A0A7N2M5C1	-2.04116	0.0423512	Methenyltetrahydrofolate cyclohydrolase
A0A7N2KUU6	-2.05546	0.0269367	Metal-dependent protein hydrolase
A0A7N2LNZ7	-2.08467	0.0368743	Complex III subunit II
A0A7N2LXI9	-2.21954	0.0264372	Malate dehydrogenase
A0A7N2LJB3	-2.30259	0.0264372	4-hydroxy-tetrahydrodipicolinate synthase
A0A7N2MNV0	-2.30396	0.0353652	Enoyl reductase (ER) like
A0A7N2MG95	-2.30863	0.0353652	ATP binding ER, uncharacterized
A0A7N2MAY9	-2.33072	0.0378897	60S ribosomal protein L11
A0A7N2KRN0	-2.41321	0.00147194	Legumain -like
A0A7N2KTK4	-2.43054	0.0459193	Peptidase A1 domain-like
A0A7N2LKR3	-2.4313	0.0463801	pyruvate dehydrogenase complex
A0A7N2MQ58	-2.45768	0.0500387	Guanine nucleotide-binding protein
A0A7N2ME09	-2.62523	0.0189948	Phosphoglucan phosphatase DSP4
A0A7N2M0C4	-2.71225	0.0290059	Peroxidase
A0A7N2LYZ7	-2.80019	0.0285021	Malate dehydrogenase
A0A7N2ML43	-2.81591	0.0146371	Alcohol dehydrogenase class-3
A0A7N2QX53	-2.86546	0.0423512	Tubulin alpha chain
A0A7N2L5N8	-2.86652	0.0353652	Calreticulin
A0A7N2LJU3	-2.86892	0.0405157	Pectinesterase
A0A7N2L9W1	-2.98839	0.0368743	Pyruvate dehydrogenase E1 sub. Alpha
A0A7N2KUU3	-3.14047	0.0378897	Quinone oxidoreductase
A0A7N2N540	-3.16354	0.00375444	Annexin
A0A7N2N4L6	-3.19742	0.00102432	Co-chaperone protein p23
A0A7N2N8U2	-3.20322	0.0285021	NADP-dependent oxidoreductase like
A0A7N2N1M8	-3.30187	0.0290059	Ribosomal protein L15
A0A7N2R6L5	-3.70837	0.0146371	Serine protease EDA2
A0A7N2LQE8	-3.71178	0.0353652	60S ribosomal protein L32
A0A7N2N4W0	-3.95079	0.000139727	Large ribosomal subunit protein uL15/eL18
A0A7N2MQY7	-4.03825	0.0001	Succinate--CoA ligase
A0A7N2MLX4	-5.1297	0.000790543	Pyruvate dehydrogenase E1 sub. beta
A0A7N2MJV8	-7.81085	0.0146371	Protein disulfide-isomerase
Proteins with q values between 0.05-0.1
A0A7N2M9U3	3.67814	0.0780107	Seed storage LTP
A0A7N2MEU6	2.82943	0.0833697	Uncharacterized protein
A0A7N2REH2	2.48405	0.0950068	ATP-dependent Clp protease
A0A7N2MJU4	2.24433	0.0755356	Proteasome subunit beta
A0A7N2MSX2	2.114	0.0833697	Proteasome subunit beta
A0A7N2MFN0	1.71217	0.0755356	Superoxide dismutase
A0A7N2LTZ7	1.64321	0.0760467	Plastid lipid-associated protein
A0A7N2LAE2	1.5841	0.0832153	Proteasome subunit alpha
A0A7N2LSS8	1.42592	0.0653975	Inositol-1-monophosphatase
A0A7N2KZA7	0.601225	0.0863579	Uncharacterized protein
A0A7N2LY71	-1.40391	0.0653975	Glutathione reductase
A0A7N2LN63	-1.54132	0.0807757	NADP-dependent oxidoreductase like
A0A7N2MT39	-1.58774	0.0653975	ATP synthase subunit beta
A0A7N2KSD0	-1.59709	0.0653975	ornithine carbamoyltransferase
A0A7N2KSC3	-1.6667	0.101977	NmrA-like protein
A0A7N2KKJ8	-1.73442	0.0627156	Fructose-bisphosphate aldolase
A0A7N2MQ27	-2.09139	0.0653975	ATP synthase subunit gamma
A0A7N2KWW6	-2.1782	0.0764878	Glutamine synthetase
A0A7N2L4Q1	-2.27875	0.0760467	KOW like protein
A0A7N2L7T4	-2.5011	0.0598636	aminodeoxychorismate lyase
A0A7N2LWN8	-2.53781	0.0663314	Ribosomal protein L19
A0A7N2MA97	-2.68391	0.0764878	UspA domain-containing protein
A0A7N2KUP4	-2.70721	0.0832153	Luminal-binding protein 5
A0A7N2MEI3	-2.85782	0.0659524	Adenosine kinase
A0A7N2MHE7	-2.8661	0.0827568	Glyceraldehyde-3-Pdehydrogenase
A0A7N2MC62	-2.86694	0.0863579	FAS1 domain like
A0A7N2R0B3	-2.9011	0.0854358	Serine carboxypeptidase-like 18
A0A7N2KSV0	-4.22607	0.0653975	Tubulin beta chain
