# Supplementary material for: Elevated atmospheric CO2-induced reprogramming leads to decreased seed protein and nutritional quality in forest trees
Source: Plant Physiol. 2025 Sep 30;199(3):kiaf463. doi: 10.1093/plphys/kiaf463 (PMC12596716; doi:10.1093/plphys/kiaf463)
Supplement: kiaf463_Supplementary_Data [file kiaf463_supplementary_data.zip › Supplemental Table S3.xlsx]

## Sheet: Sheet1
Table S3. List of Differentially Expressed Genes (DEGs) under elevated CO2 (eCO2) compared to ambient CO2 (aCO2). Genes are listed with their log₂ fold change (logFC) and FDR-adjusted p-values. Statistical significance was determined using edgeR with the Benjamini-Hochberg procedure to control the false discovery rate (FDR). Genes with FDR < 0.05 were considered significant.
Gene ID	Annotation	LogFC	FDR- p value
LOC115954533	proliferating cell nuclear antigen-like	8.41471	0.000377268
LOC115967714	serine carboxypeptidase-like 18	8.35222	0.000367891
LOC115950686	polygalacturonase At1g48100	7.99051	0.00019568
LOC115977602	disease resistance protein	7.41895	0.000377268
LOC115949675	uncharacterized LOC115949675	5.67728	0.00707572
LOC115992180	polyphenol oxidase	5.57977	0.029757
LOC115987939	9-cis-epoxycarotenoid dioxygenase	5.57003	0.000340468
LOC115957114	MYB82-like	5.4784	0.00664645
LOC115958994	aspartyl protease AED3	5.47555	0.000309943
LOC115959908	trehalose-phosphate phosphatase A-	5.40975	0.00305973
LOC115958225	peroxidase P7-like	5.36843	0.0493302
LOC115967570	arabinogalactan protein 1-like	5.33678	0.0049708
LOC115969792	protein P21-like	5.25628	0.00741574
LOC115993790	UDP-rhamnose:rhamnosyltransferase 1	5.15524	0.00240266
LOC115984392	beta-glucosidase 15-like	5.15483	0.00023934
LOC115974942	uncharacterized LOC115974942	5.12836	0.00683909
LOC115976425	peroxidase 55	5.01773	0.0101939
LOC115967681	DMR6-LIKE OXYGENASE 2-like	5.00603	0.0220557
LOC115990017	F-box protein At3g26010-like	4.90571	0.00023934
LOC115976310	glyceraldehyde-3-phosphate dehydrogenase	4.86962	0.00023934
LOC115991594	beta-amyrin 28-monooxygenase-like	4.85381	0.0391945
LOC115974469	auxin-responsive protein SAUR50-like	4.84069	0.00645558
LOC115971859	EID1-like F-box protein 3	4.82453	0.00707572
LOC115968100	serine carboxypeptidase-like 1	4.75422	0.0311573
LOC115959028	envelope quinone oxidoreductase	4.55798	0.0136375
LOC115972517	cyclin-dependent kinase inhibitor	4.5546	0.0127247
LOC115955746	chlorophyll a-b binding protein 13	4.35288	0.0252547
LOC115976606	galactosyltransferase 5	4.35278	0.0394994
LOC115968482	polyol transporter 5-like	4.34809	0.00305973
LOC115992757	GDSL esterase/lipase At1g28580-like	4.34502	0.0150607
LOC115986781	expansin-A4	4.3209	0.0458046
LOC115972225	auxin-induced protein AUX28-like	4.2713	0.0298989
LOC115967279	cationic amino acid transporter 5	4.26443	1.04277e-07
LOC115995253	perakine reductase-like	4.24316	0.00137291
LOC115967682	DMR6-LIKE OXYGENASE 2-like	4.2419	0.0165492
LOC115961350	pathogenesis-related protein PR-1	4.21574	0.00284469
LOC115979505	acyl carrier protein 1	4.20241	0.0132269
LOC115975074	berberine bridge enzyme-like 13	4.16317	0.0262557
LOC115957444	uncharacterized LOC115957444	4.15652	0.000239341
LOC115977686	ferric reduction oxidase 7	4.14487	0.00478271
LOC115993598	APC membrane recruitment protein 1	4.1299	0.0150607
LOC115969101	serine carboxypeptidase-like 18	4.11426	0.00395947
LOC115968540	plasma membrane ATPase 4	4.05796	0.00683909
LOC115969851	peroxidase 16-like	4.05217	0.016956
LOC115991055	leucoanthocyanidin reductase-like	4.04251	0.029757
LOC115995293	transcription factor HY5-like	3.99713	0.0135485
LOC115962554	myb-related protein 308-like	3.98209	0.00683909
LOC115991786	4-coumarate--CoA ligase 2-like	3.96255	0.0258293
LOC115977537	serine/threonine-protein kinase SAPK4	3.93183	0.0322506
LOC115977507	endochitinase-like	3.92978	0.0214751
LOC115991781	photosystem I reaction centre III	3.91447	0.0427578
LOC115987660	uncharacterized LOC115987660	3.88012	0.0209985
LOC115988575	arabinogalactan protein 31-like	3.85862	0.0303237
LOC115950942	peroxidase 72-like	3.83075	0.0145259
LOC115975302	endoglucanase 6	3.82659	0.00683909
LOC115959213	RESPONSE TO LOW SULFUR 3-like	3.75958	0.0049708
LOC115983477	aquaporin PIP2-7	3.71699	0.0474109
LOC115989704	D-3-phosphoglycerate dehydrogenase	3.67131	0.0391945
LOC115960272	ABC transporter G family member 4	3.65765	0.0209985
LOC115960905	mitochondrial uncoupling protein 4-like	3.65516	2.80918e-05
LOC115967711	serine carboxypeptidase-like 18	3.6515	0.0107072
LOC115957905	AT-hook motif nuclear protein 22-like	3.64976	0.0129795
LOC115978298	gibberellin-regulated protein 14-like	3.63026	0.0298989
LOC115977685	ferric reduction oxidase 7	3.57876	0.0014002
LOC115959131	LOC115959131, uncharacterized	3.57158	0.00395241
LOC115960621	fimbrin-2	3.55165	0.028257
LOC115975739	protein PIN-LIKES 2-like	3.53286	0.00137291
LOC115968936	xylosidase/alpha-L-arabinofuranosidase	3.5102	0.00729632
LOC115993632	xyloglucan galactosyltransferase GT17	3.46845	0.00898863
LOC115956106	uncharacterized LOC115956106	3.41686	0.0311019
LOC115968980	serine carboxypeptidase-like 17	3.37311	0.0252831
LOC115972312	cinnamyl alcohol dehydrogenase 1	3.35432	0.0322506
LOC115962542	U-box domain-containing protein 19	3.35351	0.0402411
LOC115992785	patellin-4	3.34936	0.0135485
LOC115975088	LOC115975088, uncharcterized	3.30706	0.0107072
LOC115953892	uncharacterized LOC115953892	3.27399	0.00592801
LOC115977067	GPI mannosyltransferase 2	3.26947	0.036009
LOC115981636	protein RALF-like 33	3.20641	0.0419467
LOC115988685	peroxisomal membrane protein PMP22	3.17783	0.0372203
LOC115995318	heat shock factor protein HSF24	3.10222	0.0314595
LOC115965645	protein QUIRKY-RLK	3.03033	0.0330488
LOC115976586	cytochrome P450 94A2-like	3.01521	0.0322506
LOC115963408	N-methyltransferase 1	3.00915	0.0262557
LOC115982912	homeobox-leucine zipper, ATHB-54-like	3.00822	0.0499853
LOC115992905	beta-amyrin synthase-like	2.99462	0.0258293
LOC115994897	At5g66560-like	2.97856	0.0394994
LOC115971429	serine/threonine protein phosphatase 2A	2.96422	0.0253589
LOC115969927	acid beta-fructofuranosidase	2.8962	0.000540235
LOC115955896	armadillo repeat-containing protein 3	2.88608	0.0259847
LOC115974814	transport protein THI74-like	2.87511	0.0223811
LOC115984518	putative disease resistance protein RGA4	2.86605	0.0281176
LOC115950908	endo-1,3;1,4-beta-D-glucanase-like	2.85827	0.0262557
LOC115972257	cinnamoyl-CoA reductase-like SNL6	2.84882	0.00471679
LOC115952565	S-adenosylmethionine synthase 3	2.84342	0.0395562
LOC115962073	photosystem I reaction centre subunit IV	2.83391	0.00683909
LOC115988480	kinesin-like protein KIN-5D	2.82898	0.00741574
LOC115959909	4-coumarate--CoA ligase 2-like	2.82747	0.0172855
LOC115968823	caffeoyl-CoA O-methyltransferase	2.80301	0.0262557
LOC115968843	ribonuclease H2 subunit C,	2.78525	0.0401638
LOC115952585	secoisolariciresinol dehydrogenase-like	2.73399	0.0444891
LOC115967571	arabinogalactan protein 1	2.72881	0.0109286
LOC115979373	LRR receptor kinase SERL2-like	2.70942	0.0394658
LOC115957361	1-aminocyclopropane-1-carboxylate ox.	2.67831	0.0252547
LOC115978673	serine/threonine-protein kinase Nek5	2.67813	0.0193004
LOC115977307	S-adenosylmethionine decarboxylase	2.65685	0.0209985
LOC115979998	sodium/hydrogen exchanger 1	2.65297	0.0150607
LOC115987015	serine/threonine-protein kinase BSK2-like	2.63514	0.0156804
LOC115988346	transcription factor MYB8-like	2.62325	0.00510989
LOC115951031	glutathione transferase GST 23-like	2.61388	0.0335469
LOC115953545	very-long-chain enoyl-CoA reductase	2.59276	0.00683909
LOC115991570	TMV resistance protein N	2.55359	0.0282135
LOC115965867	polyphenol oxidase	2.54988	0.00219376
LOC115982474	DETOXIFICATION 29	2.54874	0.0457884
LOC115959905	caffeic acid 3-O-methyltransferase	2.52903	0.0322506
LOC115987596	DETOXIFICATION 41	2.51852	0.0101939
LOC115995391	uncharacterized LOC115995391	2.51737	0.031306
LOC115975829	allene oxide cyclase,	2.48368	0.000980167
LOC115977383	serine/threonine-protein kinase 21,	2.47727	0.0356212
LOC115991750	uncharacterized LOC115991750	2.47677	0.0156804
LOC115966404	UDP-glycosyltransferase 43-like	2.47364	0.0477528
LOC115977299	protein TSS	2.45601	0.0372934
LOC115962693	probable calcium-binding protein CML27	2.44647	0.0101939
LOC115975889	auxin response factor 8,	2.35461	0.0258293
LOC115966276	PXMP2/4 family protein 4-like	2.35305	0.00664645
LOC115980430	aquaporin TIP1-1-like,	2.30283	0.00664645
LOC115994995	naringenin,2-oxoglutarate 3-dioxygenase	2.29848	0.0214751
LOC115956084	soluble inorganic pyrophosphatase 1	2.29063	0.0457884
LOC115994933	shikimate kinase	2.27205	0.0111743
LOC115986551	transcriptional activator DEMETER,	2.24651	0.0488459
LOC115962836	uncharacterized LOC115962836	2.18168	0.0416654
LOC115977240	CBL-interacting serine/threonine kinase 6	2.16539	0.0184922
LOC115955447	phenylalanine ammonia-lyase	2.14777	0.0248633
LOC115994863	3-ketoacyl-CoA synthase 11-like	2.13189	0.0135485
LOC115987022	pectinesterase/pectinesterase inhibitor	2.11088	0.0136375
LOC115950912	endo-1,3;1,4-beta-D-glucanase-like	2.10075	0.0150607
LOC115975122	ABC transporter G family member 15-like	2.08547	0.00729632
LOC115989573	leucine-rich repeat extension 1	2.05655	0.0214751
LOC115954509	affeoylshikimate esterase-like	2.05356	0.0326389
LOC115977918	ethylene-responsive TF TINY	2.03953	0.0458046
LOC115952874	dihydrofolate reductase-like	1.97493	0.0474109
LOC115971207	basic helix-loop-helix protein A	1.96348	0.0125714
LOC115967394	uncharacterized LOC115967394	1.94664	0.0214751
LOC115960284	carboxylesterase 5	1.91994	0.0236983
LOC115993920	transcription factor bHLH147	1.89779	0.0425245
LOC115952320	polyubiquitin-like	1.87913	0.0184143
LOC115974904	histidine-rich protein DDB_G0274557-like	1.8709	0.0348039
LOC115978739	uncharacterized LOC115978739	1.86253	0.0330488
LOC115963205	LONGIFOLIA 1	1.85595	0.0416654
LOC115977728	NDR1/HIN1-like protein 6	1.78888	0.0346985
LOC115969800	uncharacterized LOC115969800	1.74626	0.00780955
LOC115960293	BAHD acyltransferase DCR	1.71096	0.0348039
LOC115957890	uncharacterized LOC115957890	1.65613	0.0348039
LOC115980344	uncharacterized LOC115980344	1.58469	0.0214751
LOC115958234	chalcone--flavonone isomerase 3	1.47335	0.0395562
LOC115968923	flavin-containing monooxygenase 1	-1.45612	0.0322506
LOC115968894	At1g63850-like	-1.79336	0.0114338
LOC115977073	uncharacterized LOC115977073	-1.82524	0.0252831
LOC115952815	digalactosyldiacylglycerol synthase 1	-1.82565	0.00729632
LOC115982390	glycosyl hydrolase 5 family protein-like	-1.94125	0.0307226
LOC115969897	caffeoylshikimate esterase-like	-1.94418	0.0106928
LOC115982118	uncharacterized LOC115982118	-1.97899	0.0382124
LOC115972559	phytochrome A-associated F-box protein	-1.99965	0.029757
LOC115988822	F-box protein CPR1-like,	-2.01505	0.035334
LOC115978666	transcription factor MYB1R1-like	-2.04247	0.0356212
LOC115995165	RING-H2 finger protein ATL32-like	-2.05846	0.0145259
LOC115952754	triacylglycerol lipase SDP1	-2.06616	0.0101939
LOC115957308	uncharacterized LOC115957308	-2.07318	0.0330488
LOC115963999	cyclic dof factor 3	-2.07474	0.0200548
LOC115951309	uncharacterized LOC115951309	-2.09877	0.0135379
LOC115952982	mitoferrin-like	-2.09891	0.0214751
LOC115955655	polyubiquitin	-2.22099	0.0425245
LOC115965532	SNF1-related protein kinase subj.gamma	-2.24955	0.0322506
LOC115965936	uncharacterized LOC115965936	-2.34423	0.0155641
LOC115957499	EARLY RESPONSIVE TO DEHYDRATION 15	-2.40766	0.0221181
LOC115962877	expansin-A1-like	-2.51313	0.00103375
LOC115960279	F-box/LRR-repeat protein 12	-2.53886	0.00137291
LOC115994370	cytochrome P450 CYP82D47-like	-2.57278	0.0093149
LOC115967318	trimethyltridecatetraene synthase-like	-2.60415	0.0493302
LOC115971302	cell wall protein DAN4	-2.61557	0.00292303
LOC115953964	uncharacterized LOC115953964,	-2.75693	0.00219376
LOC115956703	auxin-responsive protein IAA1-like	-2.79792	0.0214751
LOC115968000	uncharacterized LOC115968000	-2.81135	0.0330488
LOC115978734	E3 ubiquitin-protein ligase+F2:F23 MPSR1	-2.84682	0.0150607
LOC115974777	uncharacterized LOC115974777	-2.95944	0.0326389
LOC115975965	F-box protein At3g56470-like	-2.9725	0.0322506
LOC115992202	F-box only protein 6-like	-3.01059	0.0322506
LOC115993960	mitogen-activated protein KKK 18	-3.06075	0.0111743
LOC115972235	RING-H2 finger protein ATL64-like	-3.16404	0.0298989
LOC115957577	NEP1-interacting protein-like 1	-3.21409	0.00240266
LOC115949663	E3 ubiquitin-protein ligase ATL6-like	-3.23511	8.5637e-06
LOC115972254	uncharacterized LOC115972254	-3.23653	0.0049708
LOC115969294	CCG-binding protein 1-like	-3.24736	0.0156804
LOC115953604	lysophospholipase BODYGUARD 4	-3.27849	0.00990199
LOC115968810	solute carrier family 25 member 44-like	-3.39475	0.0457884
LOC115992653	CBL-interacting serine/threonine kinase 5	-3.48089	0.0171914
LOC115960306	UV-B-induced protein At3g17800	-3.48731	0.0221181
LOC115991956	uncharacterized LOC115991956	-3.53672	0.0214751
LOC115976060	alpha/beta hydrolase WAV2-like	-3.69806	0.0223811
LOC115954606	uncharacterized LOC115954606	-3.73382	0.0100604
LOC115952336	beta-galactosidase 15-like	-3.73804	0.0150607
LOC115965657	poly [ADP-ribose] polymerase SRO5,	-3.83615	0.0285018
LOC115953307	F-box/kelch-repeat protein	-4.07042	0.0397164
LOC115969630	CCG-binding protein 1-like	-4.2002	0.000974075
LOC115987392	uncharacterized, LOC115987392	-4.22196	0.029757
LOC115986805	UPF0496 protein 4-like	-4.28833	0.031838
LOC115979458	Ras-group-related LRR protein 3-like	-4.64318	0.0110236
LOC115987130	18.2 kDa class I heat shock protein-like	-5.07768	0.00767348
LOC115987832	inositol transporter 4-like	-5.42889	0.00868871
